# Supplementary material for: Involvement of RpoN in Regulating Motility, Biofilm, Resistance, and Spoilage Potential of Pseudomonas fluorescens
Source: Front Microbiol. 2021 May 31;12:641844. doi: 10.3389/fmicb.2021.641844 (PMC8202526; doi:10.3389/fmicb.2021.641844)
Supplement: Supplementary file 3 [file Table_3.XLSX]

## Sheet: 1 Table S1
Supplementary Table S3 Summary of reads in P. fluorescens RNA-seq.
Q20, Q30: The percentage of bases with a phred value >20 or 30;
The samples for the wild-type strain are marked with UK4_1, UK4_2, and UK4_3,
whereas those for the rpoN mutant are marked with rpoN_1, rpoN_2, and rpoN_3.
Sample name	Raw reads	Clean reads	clean bases	Error rate(%)	Q20(%)	Q30(%)	GC content(%)
UK4_1	13287474	13194578	1.98G	0.02	98.52	95.45	57.21
UK4_2	14405882	14289906	2.14G	0.02	98.34	95.04	57.24
UK4_3	18237620	18078328	2.71G	0.02	98.34	95.06	57.51
Average of UK4	1.53103e+07	15187604	2.28G	0.02	98.4	95.1833	57.32
rpoN_1	14690596	14563920	2.18G	0.02	98.34	95.04	56.95
rpoN_2	13847114	13715182	2.06G	0.02	98.41	95.18	57
rpoN_3	16439170	16220502	2.43G	0.02	98.49	95.37	57.16
Average of rpoN mutant	1.49923e+07	1.48332e+07	2.22G	0.02	98.4133	95.1967	57.0367
