# Supplementary material for: Involvement of RpoN in Regulating Motility, Biofilm, Resistance, and Spoilage Potential of Pseudomonas fluorescens
Source: Front Microbiol. 2021 May 31;12:641844. doi: 10.3389/fmicb.2021.641844 (PMC8202526; doi:10.3389/fmicb.2021.641844)
Supplement: Supplementary file 4 [file Table_4.XLSX]

## Sheet: 3 Table S3
Supplementary Table S4 Statistical results of clean reads mapping with the reference genome.
The samples for the wild-type strain are marked with UK4_1, UK4_2 and UK4_3,
whereas those for the rpoN mutant are marked with rpoN_1, rpoN_2 and rpoN_3.
Sample name	UK4_1	UK4_2	UK4_3	rpoN_1	rpoN_2	rpoN_3
Total reads	13194578	14289906	18078328	14563920	13715182	16220502
Total mapped	13160908 (99.74%)	14245654 (99.69%)	18023388 (99.7%)	14496832 (99.54%)	13674565 (99.7%)	16160518 (99.63%)
Multiple mapped	106050 (0.8%)	129566 (0.91%)	203443 (1.13%)	161672 (1.11%)	144314 (1.05%)	203111 (1.25%)
Uniquely mapped	13054858 (98.94%)	14116088 (98.78%)	17819945 (98.57%)	14335160 (98.43%)	13530251 (98.65%)	15957407 (98.38%)
Read-1	6527074 (49.47%)	7061470 (49.42%)	8915165 (49.31%)	7171206 (49.24%)	6767250 (49.34%)	7978170 (49.19%)
Read-2	6527784 (49.47%)	7054618 (49.37%)	8904780 (49.26%)	7163954 (49.19%)	6763001 (49.31%)	7979237 (49.19%)
Reads map to '+'	6528691 (49.48%)	7059835 (49.4%)	8911782 (49.3%)	7168989 (49.22%)	6766370 (49.33%)	7979617 (49.19%)
Reads map to '-'	6526167 (49.46%)	7056253 (49.38%)	8908163 (49.28%)	7166171 (49.2%)	6763881 (49.32%)	7977790 (49.18%)
