# Supplementary material for: Involvement of RpoN in Regulating Motility, Biofilm, Resistance, and Spoilage Potential of Pseudomonas fluorescens
Source: Front Microbiol. 2021 May 31;12:641844. doi: 10.3389/fmicb.2021.641844 (PMC8202526; doi:10.3389/fmicb.2021.641844)
Supplement: Supplementary file 5 [file Table_5.XLSX]

## Sheet: rpoNvsUK4.DEG_down
Supplementary Table S5 The detailed data of downregulated genes in the rpoN mutant.
Locus tag	readcount_rpoN	readcount_UK4	log2FoldChange	pval	padj	Function description	KEGG url
HZ99_RS00025	62.5175	141.58	-1.1793	5.9158e-07	2.0352e-06	aldehyde dehydrogenase	http://www.genome.jp/dbget-bin/www_bget?pfn:HZ99_00025
HZ99_RS00050	2135.54	4336.7	-1.022	9.4853e-15	7.9318e-14	tyrosyl-trna synthetase	http://www.genome.jp/dbget-bin/www_bget?pfn:HZ99_00050
HZ99_RS00065	76.4015	164.384	-1.1054	2.8371e-07	1.0309e-06	ferric-pseudobactin BN7/BN8 receptor	http://www.genome.jp/dbget-bin/www_bget?pfn:HZ99_00065
HZ99_RS00130	65.3567	174.069	-1.4132	6.851e-11	3.9372e-10	TonB-dependent receptor	http://www.genome.jp/dbget-bin/www_bget?pfn:HZ99_00135
HZ99_RS00160	58.6992	221.734	-1.9174	2.6642e-20	3.3571e-19	glucoamylase	http://www.genome.jp/dbget-bin/www_bget?pfn:HZ99_00165
HZ99_RS00165	15.6004	183.78	-3.5583	2.436e-25	4.1953e-24	sugar dehydrogenase	http://www.genome.jp/dbget-bin/www_bget?pfn:HZ99_00170
HZ99_RS00175	16.1465	114.46	-2.8255	5.0414e-17	5.1102e-16	multidrug efflux pump	http://www.genome.jp/dbget-bin/www_bget?pfn:HZ99_00180
HZ99_RS00180	12.6647	52.8891	-2.0622	1.7005e-06	5.4923e-06	multidrug efflux pump	http://www.genome.jp/dbget-bin/www_bget?pfn:HZ99_00185
HZ99_RS00185	23.5052	71.2218	-1.5993	6.0264e-08	2.4345e-07	multidrug resistance protein	http://www.genome.jp/dbget-bin/www_bget?pfn:HZ99_00190
HZ99_RS00200	634.8	15613.9	-4.6204	4.0786e-46	1.4646e-44	non-ribosomal peptide synthetase PvdD	http://www.genome.jp/dbget-bin/www_bget?pfn:HZ99_27705
HZ99_RS00205	188.477	8799.03	-5.5449	5.1376e-255	7.0565e-252	non-ribosomal peptide synthetase PvdJ	http://www.genome.jp/dbget-bin/www_bget?pfn:HZ99_27705
HZ99_RS00210	210.672	7037.38	-5.062	5.8979e-222	6.4806e-219	non-ribosomal peptide synthetase PvdI	http://www.genome.jp/dbget-bin/www_bget?pfn:HZ99_00220
HZ99_RS00215	806.348	4234.28	-2.3926	6.81e-05	0.00017194	TonB-dependent siderophore receptor	http://www.genome.jp/dbget-bin/www_bget?pfn:HZ99_00225
HZ99_RS00220	21.0661	742.847	-5.1401	1.2191e-132	2.912e-130	lipase	http://www.genome.jp/dbget-bin/www_bget?pfn:HZ99_00230
HZ99_RS00225	142.567	7703.7	-5.7558	1.1459e-257	2.0986e-254	non-ribosomal peptide synthetase PvdD	http://www.genome.jp/dbget-bin/www_bget?pfn:HZ99_27705
HZ99_RS00230	96.3941	3850.12	-5.3198	6.3964e-196	4.3927e-193	non-ribosomal peptide synthetase PvdJ	http://www.genome.jp/dbget-bin/www_bget?pfn:HZ99_27705
HZ99_RS00235	320.593	5098.62	-3.9913	9.6783e-14	7.4263e-13	non-ribosomal peptide synthetase	http://www.genome.jp/dbget-bin/www_bget?pfn:HZ99_27705
HZ99_RS00240	144.694	1540.62	-3.4124	7.7217e-07	2.6139e-06	pyoverdine ABC transporter permease PvdE	http://www.genome.jp/dbget-bin/www_bget?pfn:HZ99_00250
HZ99_RS00245	49.0873	834.817	-4.088	5.7107e-14	4.4885e-13	chromophore maturation protein PvdO	http://www.genome.jp/dbget-bin/www_bget?pfn:HZ99_00255
HZ99_RS00250	53.9704	606.122	-3.4894	3.3253e-09	1.5695e-08	chromophore maturation protein PvdN	http://www.genome.jp/dbget-bin/www_bget?pfn:HZ99_00260
HZ99_RS00255	105.716	697.369	-2.7217	0.0089482	0.015931	dipeptidase PvdM	http://www.genome.jp/dbget-bin/www_bget?pfn:HZ99_00265
HZ99_RS00260	116.17	1201.38	-3.3704	0.00014807	0.00035523	chromophore maturation protein PvdP	http://www.genome.jp/dbget-bin/www_bget?pfn:HZ99_00270
HZ99_RS00265	35.3458	556.145	-3.9759	4.8639e-12	3.2003e-11	efflux system protein OpmQ	http://www.genome.jp/dbget-bin/www_bget?pfn:HZ99_00275
HZ99_RS00270	74.9054	806.15	-3.4279	9.3164e-11	5.2659e-10	efflux system protein PvdT	http://www.genome.jp/dbget-bin/www_bget?pfn:HZ99_00280
HZ99_RS00275	58.5414	389.761	-2.7351	0.00013522	0.00032842	efflux system protein PvdR	http://www.genome.jp/dbget-bin/www_bget?pfn:HZ99_00285
HZ99_RS00280	587.902	4269.02	-2.8603	0.0019151	0.0038498	ornithine monooxygenase	http://www.genome.jp/dbget-bin/www_bget?pfn:HZ99_00290
HZ99_RS00285	295.683	591.704	-1.0008	0.00020881	0.0004915	methyltransferase	http://www.genome.jp/dbget-bin/www_bget?pfn:HZ99_00295
HZ99_RS00295	235.928	479.293	-1.0226	1.6972e-10	9.2965e-10	histidine kinase	http://www.genome.jp/dbget-bin/www_bget?pfn:HZ99_00305
HZ99_RS00300	42.3728	190.726	-2.1703	5.3901e-12	3.538e-11	hypothetical protein	http://www.genome.jp/dbget-bin/www_bget?pfn:HZ99_00310
HZ99_RS00305	17.0111	57.7434	-1.7632	2.6725e-07	9.782e-07	dkgB; 2,5-diketo-D-gluconic acid reductase	http://www.genome.jp/dbget-bin/www_bget?pfn:HZ99_00315
HZ99_RS00310	10.2543	53.4449	-2.3818	2.7199e-10	1.4411e-09	iron ABC transporter substrate-binding protein	http://www.genome.jp/dbget-bin/www_bget?pfn:HZ99_00320
HZ99_RS00315	0.938713	10.5219	-3.4866	0.0072754	0.013227	ferredoxin	http://www.genome.jp/dbget-bin/www_bget?pfn:HZ99_00325
HZ99_RS00320	43.4012	185.902	-2.0987	1.7391e-10	9.5069e-10	TonB-dependent receptor	http://www.genome.jp/dbget-bin/www_bget?pfn:HZ99_00330
HZ99_RS00355	4808.73	31104.1	-2.6934	1.0837e-19	1.3086e-18	transporter	http://www.genome.jp/dbget-bin/www_bget?pfn:HZ99_00365
HZ99_RS00395	101.622	239.882	-1.2391	1.9677e-05	5.4053e-05	5-dehydro-2-deoxygluconokinase	http://www.genome.jp/dbget-bin/www_bget?pfn:HZ99_00410
HZ99_RS00400	14.8672	99.2934	-2.7396	2.7594e-19	3.2743e-18	xylose isomerase	http://www.genome.jp/dbget-bin/www_bget?pfn:HZ99_00415
HZ99_RS00405	8.02725	56.5947	-2.8177	2.3488e-08	9.9338e-08	5-deoxyglucuronate isomerase	http://www.genome.jp/dbget-bin/www_bget?pfn:HZ99_00420
HZ99_RS00410	34.3617	210.81	-2.6171	2.9729e-30	6.4051e-29	3D-(3,5/4)-trihydroxycyclohexane-1,2-dione hydrolase	http://www.genome.jp/dbget-bin/www_bget?pfn:HZ99_00425
HZ99_RS00420	59.3009	169.854	-1.5182	2.9196e-12	1.9633e-11	oxidoreductase	http://www.genome.jp/dbget-bin/www_bget?pfn:HZ99_00435
HZ99_RS00425	34.0575	81.5242	-1.2593	0.00062127	0.0013486	rhizopine-binding protein	http://www.genome.jp/dbget-bin/www_bget?pfn:HZ99_00440
HZ99_RS00430	59.6623	143.925	-1.2704	2.5623e-08	1.0771e-07	D-ribose transporter ATP-binding protein	http://www.genome.jp/dbget-bin/www_bget?pfn:HZ99_00445
HZ99_RS00455	32.366	200.947	-2.6343	5.3129e-30	1.127e-28	hypothetical protein	http://www.genome.jp/dbget-bin/www_bget?pfn:HZ99_00470
HZ99_RS00460	19.6659	61.0493	-1.6343	3.9117e-07	1.3794e-06	--	--
HZ99_RS00475	207.745	540.607	-1.3798	2.393e-17	2.4806e-16	ABC transporter substrate-binding protein	http://www.genome.jp/dbget-bin/www_bget?pfn:HZ99_00490
HZ99_RS00490	304.07	842.83	-1.4708	3.0783e-20	3.835e-19	hypothetical protein	http://www.genome.jp/dbget-bin/www_bget?pfn:HZ99_00505
HZ99_RS00535	3.40118	22.8272	-2.7466	2.6366e-06	8.2868e-06	aldehyde-activating protein	http://www.genome.jp/dbget-bin/www_bget?pfn:HZ99_00560
HZ99_RS00540	6.29144	39.0752	-2.6348	4.4057e-09	2.046e-08	alcohol dehydrogenase	http://www.genome.jp/dbget-bin/www_bget?pfn:HZ99_00565
HZ99_RS00545	14.247	94.493	-2.7296	7.518e-19	8.6591e-18	gabD; succinate-semialdehyde dehydrogenase	http://www.genome.jp/dbget-bin/www_bget?pfn:HZ99_00570
HZ99_RS00550	12.3749	79.9661	-2.692	5.8508e-16	5.3843e-15	major facilitator transporter	http://www.genome.jp/dbget-bin/www_bget?pfn:HZ99_00575
HZ99_RS00555	4.6661	61.4954	-3.7202	1.1243e-18	1.2815e-17	LysR family transcriptional regulator	http://www.genome.jp/dbget-bin/www_bget?pfn:HZ99_00580
HZ99_RS00560	13.944	52.2477	-1.9057	3.7145e-07	1.3166e-06	signal peptide protein	http://www.genome.jp/dbget-bin/www_bget?pfn:HZ99_00585
HZ99_RS00570	13.0549	92.1805	-2.8199	6.5649e-19	7.5932e-18	aldehyde dehydrogenase	http://www.genome.jp/dbget-bin/www_bget?pfn:HZ99_00595
HZ99_RS00575	8.68093	47.1161	-2.4403	1.8857e-09	9.2006e-09	MFS transporter	http://www.genome.jp/dbget-bin/www_bget?pfn:HZ99_00600
HZ99_RS00580	8.6433	67.2216	-2.9593	1.2689e-08	5.5997e-08	isomerase	http://www.genome.jp/dbget-bin/www_bget?pfn:HZ99_00605
HZ99_RS00585	19.4813	76.2929	-1.9695	1.7183e-10	9.4029e-10	choline dehydrogenase	http://www.genome.jp/dbget-bin/www_bget?pfn:HZ99_00610
HZ99_RS00595	51.1928	126.681	-1.3072	6.0371e-07	2.0743e-06	TonB-dependent receptor	http://www.genome.jp/dbget-bin/www_bget?pfn:HZ99_06785
HZ99_RS00600	22.5807	75.6089	-1.7435	1.696e-07	6.4231e-07	hypothetical protein	http://www.genome.jp/dbget-bin/www_bget?pfn:HZ99_00625
HZ99_RS00605	13.5891	72.575	-2.417	3.9968e-11	2.3561e-10	ornithine cyclodeaminase	http://www.genome.jp/dbget-bin/www_bget?pfn:HZ99_00630
HZ99_RS00610	13.1744	59.7695	-2.1817	2.0406e-05	5.5894e-05	multidrug efflux pump	http://www.genome.jp/dbget-bin/www_bget?pfn:HZ99_00635
HZ99_RS00615	5.67118	68.6096	-3.5967	7.9691e-20	9.6863e-19	aspartate aminotransferase	http://www.genome.jp/dbget-bin/www_bget?pfn:HZ99_27080
HZ99_RS00620	23.786	95.8965	-2.0114	0.00049724	0.0010958	cysteine synthase	http://www.genome.jp/dbget-bin/www_bget?pfn:HZ99_25530
HZ99_RS00625	855.283	1866.26	-1.1257	6.2503e-09	2.8497e-08	hydroxyacid dehydrogenase	http://www.genome.jp/dbget-bin/www_bget?pfn:HZ99_00650
HZ99_RS00630	9.3884	41.6428	-2.1491	2.6944e-07	9.8359e-07	--	--
HZ99_RS00635	42.8789	133.021	-1.6333	3.1979e-09	1.512e-08	peptidase	http://www.genome.jp/dbget-bin/www_bget?pfn:HZ99_00660
HZ99_RS00655	125	681.47	-2.4467	0.00049288	0.0010871	hypothetical protein	http://www.genome.jp/dbget-bin/www_bget?pfn:HZ99_00680
HZ99_RS00660	172.58	757.962	-2.1349	0.0016451	0.0033363	hypothetical protein	http://www.genome.jp/dbget-bin/www_bget?pfn:HZ99_00685
HZ99_RS00665	483.664	2994.19	-2.6301	0.0016217	0.0032939	hypothetical protein	http://www.genome.jp/dbget-bin/www_bget?pfn:HZ99_00690
HZ99_RS00670	256.279	1780.78	-2.7967	0.0019878	0.0039871	tyrosinase	http://www.genome.jp/dbget-bin/www_bget?pfn:HZ99_00695
HZ99_RS00675	397.092	1160.12	-1.5467	8.4576e-24	1.3276e-22	AsnC family transcriptional regulator	http://www.genome.jp/dbget-bin/www_bget?pfn:HZ99_00700
HZ99_RS00690	78.8905	237.259	-1.5885	1.1549e-11	7.2761e-11	ABC transporter permease	http://www.genome.jp/dbget-bin/www_bget?pfn:HZ99_00715
HZ99_RS00695	71.2923	145.016	-1.0244	0.0047179	0.008889	ABC transporter ATP-binding protein	http://www.genome.jp/dbget-bin/www_bget?pfn:HZ99_00720
HZ99_RS00745	240.107	483.172	-1.0089	0.00014666	0.000352	bile acid:sodium symporter	http://www.genome.jp/dbget-bin/www_bget?pfn:HZ99_00770
HZ99_RS00755	51.0136	127.175	-1.3179	1.3465e-08	5.9275e-08	ligand-gated channel protein	http://www.genome.jp/dbget-bin/www_bget?pfn:HZ99_00780
HZ99_RS00770	123.999	251.351	-1.0194	1.4882e-06	4.8464e-06	membrane protein	http://www.genome.jp/dbget-bin/www_bget?pfn:HZ99_00795
HZ99_RS00825	86.6414	201.713	-1.2192	2.3918e-09	1.1517e-08	hypothetical protein	http://www.genome.jp/dbget-bin/www_bget?pfn:HZ99_00850
HZ99_RS00890	223.377	538.242	-1.2688	1.7319e-15	1.5322e-14	transporter	http://www.genome.jp/dbget-bin/www_bget?pfn:HZ99_00915
HZ99_RS00910	428.704	941.162	-1.1345	2.2808e-14	1.8619e-13	coproporphyrinogen III oxidase	http://www.genome.jp/dbget-bin/www_bget?pfn:HZ99_00935
HZ99_RS00920	46.5883	98.8881	-1.0858	8.0797e-05	0.00020159	short-chain dehydrogenase	http://www.genome.jp/dbget-bin/www_bget?pfn:HZ99_00945
HZ99_RS00990	256.759	800.358	-1.6402	2.9041e-07	1.0525e-06	RND transporter	http://www.genome.jp/dbget-bin/www_bget?pfn:HZ99_01015
HZ99_RS00995	61.1132	259.715	-2.0874	1.6382e-22	2.3748e-21	hypothetical protein	http://www.genome.jp/dbget-bin/www_bget?pfn:HZ99_01020
HZ99_RS01000	31.5324	234.6	-2.8953	2.5118e-37	6.8315e-36	hypothetical protein	http://www.genome.jp/dbget-bin/www_bget?pfn:HZ99_01025
HZ99_RS01125	11.7911	120.121	-3.3487	2.1942e-05	5.9857e-05	hypothetical protein	http://www.genome.jp/dbget-bin/www_bget?pfn:HZ99_01150
HZ99_RS01135	273.819	1559.5	-2.5098	2.9361e-61	1.833e-59	acyl-homoserine-lactone synthase RhlI	http://www.genome.jp/dbget-bin/www_bget?pfn:HZ99_01160
HZ99_RS01140	651.447	1558.81	-1.2587	5.5439e-16	5.119e-15	transcriptional regulator RhlR	http://www.genome.jp/dbget-bin/www_bget?pfn:HZ99_01165
HZ99_RS01145	53.3567	3052.14	-5.838	1.7522e-18	1.9526e-17	rhamnosyltransferase chain B, RhlB	http://www.genome.jp/dbget-bin/www_bget?pfn:HZ99_01170
HZ99_RS01150	195.582	11901.9	-5.9273	1.0259e-11	6.5084e-11	rhamnosyltransferase 1 subunit A, RhlA	http://www.genome.jp/dbget-bin/www_bget?pfn:HZ99_01175
HZ99_RS01185	20.4123	58.6919	-1.5237	2.443e-06	7.7139e-06	structural protein MipA	http://www.genome.jp/dbget-bin/www_bget?pfn:HZ99_01215
HZ99_RS01195	32.211	98.6871	-1.6153	1.8089e-09	8.8419e-09	MFS transporter permease	http://www.genome.jp/dbget-bin/www_bget?pfn:HZ99_01225
HZ99_RS01215	17.1581	37.2256	-1.1174	0.0043856	0.0083257	hypothetical protein	http://www.genome.jp/dbget-bin/www_bget?pfn:HZ99_01245
HZ99_RS01285	61.0879	156.636	-1.3585	9.2834e-05	0.00022943	hypothetical protein	http://www.genome.jp/dbget-bin/www_bget?pfn:HZ99_01315
HZ99_RS01375	20.5605	48.2761	-1.2314	0.00026337	0.0006077	hypothetical protein	http://www.genome.jp/dbget-bin/www_bget?pfn:HZ99_01420
HZ99_RS01380	3.91084	12.8231	-1.7132	0.015566	0.026346	ATP-binding protein	http://www.genome.jp/dbget-bin/www_bget?pfn:HZ99_01425
HZ99_RS01385	0.709883	8.71078	-3.6171	0.0012765	0.0026317	hypothetical protein	http://www.genome.jp/dbget-bin/www_bget?pfn:HZ99_01430
HZ99_RS01405	3.9772	18.4662	-2.2151	0.00026963	0.00062138	NinB family protein	http://www.genome.jp/dbget-bin/www_bget?pfn:HZ99_01455
HZ99_RS01415	10.0099	32.578	-1.7025	0.00036239	0.0008163	bacteriophage lambda NinG family protein	http://www.genome.jp/dbget-bin/www_bget?pfn:HZ99_01465
HZ99_RS01425	10.8978	31.2511	-1.5199	0.00057716	0.0012593	holin	http://www.genome.jp/dbget-bin/www_bget?pfn:HZ99_01480
HZ99_RS01430	12.7896	61.6686	-2.2696	1.2871e-10	7.1574e-10	glycoside hydrolase family 19	http://www.genome.jp/dbget-bin/www_bget?pfn:HZ99_01485
HZ99_RS01455	15.0828	36.6214	-1.2798	0.0011034	0.0023007	proteasome subunit beta	http://www.genome.jp/dbget-bin/www_bget?pfn:HZ99_01510
HZ99_RS01460	13.1822	42.6369	-1.6935	0.0019963	0.0040014	hypothetical protein	http://www.genome.jp/dbget-bin/www_bget?pfn:HZ99_01515
HZ99_RS01465	4.84955	18.5321	-1.9341	0.0016139	0.0032804	hypothetical protein	http://www.genome.jp/dbget-bin/www_bget?pfn:HZ99_01520
HZ99_RS01470	27.4057	96.0563	-1.8094	7.35e-07	2.5004e-06	--	--
HZ99_RS01490	62.6656	187.835	-1.5837	4.1265e-05	0.00010739	hypothetical protein	http://www.genome.jp/dbget-bin/www_bget?pfn:HZ99_01545
HZ99_RS01495	114.556	290.634	-1.3431	0.00030343	0.000692	hypothetical protein	http://www.genome.jp/dbget-bin/www_bget?pfn:HZ99_01550
HZ99_RS01510	4.65594	15.6968	-1.7533	0.0075809	0.013723	hypothetical protein	http://www.genome.jp/dbget-bin/www_bget?pfn:HZ99_01565
HZ99_RS01525	86.3415	259.599	-1.5882	8.6319e-06	2.5092e-05	hypothetical protein	http://www.genome.jp/dbget-bin/www_bget?pfn:HZ99_01580
HZ99_RS01540	110.021	402.345	-1.8707	5.5115e-09	2.5382e-08	hypothetical protein	http://www.genome.jp/dbget-bin/www_bget?pfn:HZ99_01595
HZ99_RS01545	2.02566	14.3236	-2.8219	0.019968	0.033024	transposase	http://www.genome.jp/dbget-bin/www_bget?pfn:HZ99_01600
HZ99_RS01550	7.02344	19.8574	-1.4994	0.0045449	0.0085984	hypothetical protein	http://www.genome.jp/dbget-bin/www_bget?pfn:HZ99_01605
HZ99_RS01555	3.80685	21.4075	-2.4915	0.0073923	0.013413	hypothetical protein	http://www.genome.jp/dbget-bin/www_bget?pfn:HZ99_01610
HZ99_RS01560	59.7847	224.45	-1.9085	4.8253e-11	2.8172e-10	hypothetical protein	http://www.genome.jp/dbget-bin/www_bget?pfn:HZ99_01615
HZ99_RS01565	73.2139	158.981	-1.1187	1.7545e-06	5.6536e-06	hypothetical protein	http://www.genome.jp/dbget-bin/www_bget?pfn:HZ99_01620
HZ99_RS01575	6.27707	32.3762	-2.3668	0.0011761	0.0024403	lysozyme	http://www.genome.jp/dbget-bin/www_bget?pfn:HZ99_01635
HZ99_RS01665	215.129	1585.7	-2.8818	6.9049e-51	2.9181e-49	hypothetical protein	http://www.genome.jp/dbget-bin/www_bget?pfn:HZ99_01735
HZ99_RS01680	75.3965	1252.4	-4.054	9.876e-12	6.28e-11	pyridine nucleotide-disulfide oxidoreductase	http://www.genome.jp/dbget-bin/www_bget?pfn:HZ99_01755
HZ99_RS01685	16.1021	297.616	-4.2081	8.9417e-14	6.89e-13	hypothetical protein	http://www.genome.jp/dbget-bin/www_bget?pfn:HZ99_01760
HZ99_RS01690	71.1582	1034.1	-3.8612	9.4079e-14	7.229e-13	trans-aconitate methyltransferase	http://www.genome.jp/dbget-bin/www_bget?pfn:HZ99_01765
HZ99_RS01720	33.8178	114.824	-1.7636	3.9729e-12	2.6393e-11	fimbrial protein	http://www.genome.jp/dbget-bin/www_bget?pfn:HZ99_01795
HZ99_RS01730	13.8622	51.1306	-1.883	1.8376e-07	6.9103e-07	diguanylate phosphodiesterase	http://www.genome.jp/dbget-bin/www_bget?pfn:HZ99_01805
HZ99_RS01735	94.3955	316.621	-1.746	1.8405e-20	2.3407e-19	LuxR family transcriptional regulator	http://www.genome.jp/dbget-bin/www_bget?pfn:HZ99_01810
HZ99_RS01740	118.539	579.912	-2.2905	1.0876e-08	4.8541e-08	histidine kinase	http://www.genome.jp/dbget-bin/www_bget?pfn:HZ99_27515
HZ99_RS01745	23.2297	80.3363	-1.7901	9.4559e-10	4.7678e-09	diguanylate phosphodiesterase	http://www.genome.jp/dbget-bin/www_bget?pfn:HZ99_01820
HZ99_RS01755	111.949	370.851	-1.728	1.1015e-22	1.6094e-21	hypothetical protein	http://www.genome.jp/dbget-bin/www_bget?pfn:HZ99_01830
HZ99_RS01765	429.561	1002.31	-1.2224	6.55e-17	6.5787e-16	diguanylate cyclase	http://www.genome.jp/dbget-bin/www_bget?pfn:HZ99_01840
HZ99_RS01775	35.9439	173.195	-2.2686	7.0738e-13	5.067e-12	MFS transporter	http://www.genome.jp/dbget-bin/www_bget?pfn:HZ99_01850
HZ99_RS01780	53.978	364.89	-2.757	2.435e-21	3.255e-20	hydroxyglutarate oxidase	http://www.genome.jp/dbget-bin/www_bget?pfn:HZ99_01855
HZ99_RS01790	47.3723	103.354	-1.1255	8.8033e-06	2.5563e-05	MFS transporter	http://www.genome.jp/dbget-bin/www_bget?pfn:HZ99_01865
HZ99_RS01820	23.5351	127.76	-2.4406	2.9316e-20	3.6605e-19	RNA polymerase subunit sigma-70	http://www.genome.jp/dbget-bin/www_bget?pfn:HZ99_01895
HZ99_RS01825	37.0775	101.359	-1.4509	2.1429e-08	9.1265e-08	RNA polymerase sigma factor	http://www.genome.jp/dbget-bin/www_bget?pfn:HZ99_01900
HZ99_RS01830	43.8188	99.1167	-1.1776	3.9118e-06	1.1953e-05	hypothetical protein	http://www.genome.jp/dbget-bin/www_bget?pfn:HZ99_01905
HZ99_RS01840	305.785	875.367	-1.5174	1.5945e-23	2.4538e-22	phosphatidylcholine synthase	http://www.genome.jp/dbget-bin/www_bget?pfn:HZ99_01915
HZ99_RS01850	837.794	2576.2	-1.6206	3.9345e-08	1.6192e-07	pyruvate dehydrogenase	http://www.genome.jp/dbget-bin/www_bget?pfn:HZ99_01925
HZ99_RS01880	4.30341	25.8096	-2.5844	0.00074628	0.0016003	hypothetical protein	http://www.genome.jp/dbget-bin/www_bget?pfn:HZ99_01955
HZ99_RS01885	9.55989	90.6257	-3.2449	4.7985e-22	6.7425e-21	alkanesulfonate monooxygenase	http://www.genome.jp/dbget-bin/www_bget?pfn:HZ99_01960
HZ99_RS01895	85.153	259.916	-1.6099	8.4637e-17	8.3934e-16	short-chain dehydrogenase	http://www.genome.jp/dbget-bin/www_bget?pfn:HZ99_01970
HZ99_RS01900	9.56651	52.6513	-2.4604	9.9257e-11	5.6045e-10	membrane protein	http://www.genome.jp/dbget-bin/www_bget?pfn:HZ99_01975
HZ99_RS01965	26.1001	68.9335	-1.4011	0.00024555	0.00057019	transporter	http://www.genome.jp/dbget-bin/www_bget?pfn:HZ99_02040
HZ99_RS01985	34.1795	130.377	-1.9315	7.7878e-15	6.5724e-14	ligand-gated channel	http://www.genome.jp/dbget-bin/www_bget?pfn:HZ99_02060
HZ99_RS02000	45.9639	121.931	-1.4075	5.9816e-09	2.7386e-08	FAD-dependent oxidoreductase	http://www.genome.jp/dbget-bin/www_bget?pfn:HZ99_02080
HZ99_RS02035	15.2025	31.1563	-1.0352	0.0074877	0.013577	glutathione S-transferase	http://www.genome.jp/dbget-bin/www_bget?pfn:HZ99_02115
HZ99_RS02040	26.5697	58.1118	-1.129	0.00030878	0.00070361	luciferase	http://www.genome.jp/dbget-bin/www_bget?pfn:HZ99_02120
HZ99_RS02050	66.1862	191.731	-1.5345	1.4489e-13	1.098e-12	iron dicitrate transport regulator FecR	http://www.genome.jp/dbget-bin/www_bget?pfn:HZ99_02130
HZ99_RS02055	39.3708	198.241	-2.3321	3.4882e-25	5.9149e-24	TonB-dependent receptor	http://www.genome.jp/dbget-bin/www_bget?pfn:HZ99_02135
HZ99_RS02105	18.9418	101.382	-2.4202	1.5709e-17	1.647e-16	hypothetical protein	http://www.genome.jp/dbget-bin/www_bget?pfn:HZ99_02185
HZ99_RS02135	71.4285	152.096	-1.0904	4.6484e-07	1.6246e-06	ABC transporter ATP-binding protein	http://www.genome.jp/dbget-bin/www_bget?pfn:HZ99_02215
HZ99_RS02140	18.557	185.768	-3.3235	2.4568e-26	4.5144e-25	DNA topoisomerase	http://www.genome.jp/dbget-bin/www_bget?pfn:HZ99_02220
HZ99_RS02145	89.6279	360.862	-2.0094	2.6426e-27	5.0411e-26	molybdenum ABC transporter ATP-binding protein	http://www.genome.jp/dbget-bin/www_bget?pfn:HZ99_02225
HZ99_RS02150	47.2044	146.031	-1.6293	1.823e-12	1.2567e-11	molybdenum ABC transporter permease	http://www.genome.jp/dbget-bin/www_bget?pfn:HZ99_02230
HZ99_RS02155	440.976	1068.99	-1.2775	6.4092e-18	6.8241e-17	molybdate ABC transporter substrate-binding protein	http://www.genome.jp/dbget-bin/www_bget?pfn:HZ99_02235
HZ99_RS02185	521.791	2727.21	-2.3859	3.7358e-62	2.3866e-60	hypothetical protein	http://www.genome.jp/dbget-bin/www_bget?pfn:HZ99_02270
HZ99_RS02220	1300.59	6264.04	-2.2679	3.881e-61	2.3957e-59	UTP--glucose-1-phosphate uridylyltransferase	http://www.genome.jp/dbget-bin/www_bget?pfn:HZ99_02305
HZ99_RS02265	91.0804	188.702	-1.0509	1.4057e-07	5.3781e-07	diguanylate phosphodiesterase	http://www.genome.jp/dbget-bin/www_bget?pfn:HZ99_02350
HZ99_RS02305	31.5741	162.774	-2.3661	5.8271e-23	8.6525e-22	acyl-CoA dehydrogenase	http://www.genome.jp/dbget-bin/www_bget?pfn:HZ99_02395
HZ99_RS02310	49.9921	400.796	-3.0031	5.3631e-53	2.4351e-51	ABC transporter ATP-binding protein	http://www.genome.jp/dbget-bin/www_bget?pfn:HZ99_02400
HZ99_RS02315	20.5294	205.86	-3.3259	7.2598e-26	1.295e-24	peptide ABC transporter permease	http://www.genome.jp/dbget-bin/www_bget?pfn:HZ99_02405
HZ99_RS02320	75.9372	1225.74	-4.0127	8.2475e-33	1.9119e-31	monooxygenase	http://www.genome.jp/dbget-bin/www_bget?pfn:HZ99_02410
HZ99_RS02325	13.0758	86.6374	-2.7281	1.4265e-07	5.4425e-07	acyl-CoA dehydrogenase	http://www.genome.jp/dbget-bin/www_bget?pfn:HZ99_02415
HZ99_RS02330	4.89493	49.1838	-3.3288	3.0138e-08	1.2639e-07	ABC transporter permease	http://www.genome.jp/dbget-bin/www_bget?pfn:HZ99_02420
HZ99_RS02335	8.10377	74.7881	-3.2061	2.2104e-17	2.3e-16	ABC transporter substrate-binding protein	http://www.genome.jp/dbget-bin/www_bget?pfn:HZ99_02425
HZ99_RS02340	23.7549	92.1897	-1.9564	4.0264e-12	2.6716e-11	ligand-gated channel	http://www.genome.jp/dbget-bin/www_bget?pfn:HZ99_02430
HZ99_RS02380	12.7322	35.3968	-1.4751	0.00018075	0.00042934	cbb3-type cytochrome c oxidase subunit I	http://www.genome.jp/dbget-bin/www_bget?pfn:HZ99_02470
HZ99_RS02405	303.699	1408.06	-2.213	2.9573e-25	5.0301e-24	spermidine synthase SpeE2	http://www.genome.jp/dbget-bin/www_bget?pfn:HZ99_02495
HZ99_RS02410	1026.02	5685.94	-2.4703	4.9271e-14	3.9118e-13	arylsulfatase	http://www.genome.jp/dbget-bin/www_bget?pfn:HZ99_02500
HZ99_RS02415	123.91	471.977	-1.9294	1.7841e-16	1.7196e-15	haloacid dehalogenase	http://www.genome.jp/dbget-bin/www_bget?pfn:HZ99_02505
HZ99_RS02420	20.2366	198.535	-3.2944	1.862e-39	5.5596e-38	hypothetical protein	http://www.genome.jp/dbget-bin/www_bget?pfn:HZ99_02510
HZ99_RS02425	43.0229	208.327	-2.2757	9.247e-12	5.9142e-11	hypothetical protein	http://www.genome.jp/dbget-bin/www_bget?pfn:HZ99_02515
HZ99_RS02430	18.2176	106.377	-2.5458	1.8491e-18	2.0482e-17	membrane protein	http://www.genome.jp/dbget-bin/www_bget?pfn:HZ99_02520
HZ99_RS02435	11.0681	51.1311	-2.2078	1.1036e-05	3.1646e-05	alpha-2 type XI collagen	http://www.genome.jp/dbget-bin/www_bget?pfn:HZ99_02525
HZ99_RS02440	55.0194	338.308	-2.6203	8.6313e-18	9.1545e-17	MoxR protein	http://www.genome.jp/dbget-bin/www_bget?pfn:HZ99_02530
HZ99_RS02445	52.0162	276.861	-2.4121	1.9421e-24	3.1661e-23	ATPase AAA	http://www.genome.jp/dbget-bin/www_bget?pfn:HZ99_02535
HZ99_RS02450	24.8197	142.922	-2.5257	1.514e-22	2.2064e-21	hypothetical protein	http://www.genome.jp/dbget-bin/www_bget?pfn:HZ99_02540
HZ99_RS02455	63.6461	342.005	-2.4259	2.9043e-26	5.3187e-25	hypothetical protein	http://www.genome.jp/dbget-bin/www_bget?pfn:HZ99_02545
HZ99_RS02460	304.804	1364.83	-2.1628	1.5489e-20	1.9744e-19	phenol degradation protein meta	http://www.genome.jp/dbget-bin/www_bget?pfn:HZ99_02550
HZ99_RS02465	246.175	983.252	-1.9979	2.405e-18	2.6374e-17	cell envelope protein	http://www.genome.jp/dbget-bin/www_bget?pfn:HZ99_02555
HZ99_RS02470	310.886	1273.55	-2.0344	5.0582e-33	1.1876e-31	hypothetical protein	http://www.genome.jp/dbget-bin/www_bget?pfn:HZ99_02560
HZ99_RS02480	36.6496	280.33	-2.9353	5.3816e-32	1.2319e-30	response regulator	http://www.genome.jp/dbget-bin/www_bget?pfn:HZ99_02570
HZ99_RS02505	82.8125	359.24	-2.117	2.6509e-30	5.7793e-29	chemotaxis protein CheY	http://www.genome.jp/dbget-bin/www_bget?pfn:HZ99_02595
HZ99_RS02515	29.6215	239.525	-3.0155	5.7521e-40	1.7557e-38	histidine kinase	http://www.genome.jp/dbget-bin/www_bget?pfn:HZ99_02605
HZ99_RS02520	41.6241	1063.99	-4.6759	2.3069e-137	6.6706e-135	circadian clock protein KaiC	http://www.genome.jp/dbget-bin/www_bget?pfn:HZ99_02610
HZ99_RS02530	46.194	260.521	-2.4956	1.672e-27	3.2006e-26	bestrophin	http://www.genome.jp/dbget-bin/www_bget?pfn:HZ99_02620
HZ99_RS02535	93.4379	528.53	-2.4999	1.0004e-17	1.0569e-16	AMP-binding protein	http://www.genome.jp/dbget-bin/www_bget?pfn:HZ99_02625
HZ99_RS02540	30.5715	260.908	-3.0933	6.3922e-11	3.6812e-10	3-hydroxy-2-methylbutyryl-CoA dehydrogenase	http://www.genome.jp/dbget-bin/www_bget?pfn:HZ99_02630
HZ99_RS02545	151.159	862.048	-2.5117	4.1667e-28	8.2643e-27	acetyl-CoA acetyltransferase	http://www.genome.jp/dbget-bin/www_bget?pfn:HZ99_02635
HZ99_RS02550	86.5298	654.122	-2.9183	1.3111e-30	2.9045e-29	acyl-CoA dehydrogenase	http://www.genome.jp/dbget-bin/www_bget?pfn:HZ99_02640
HZ99_RS02565	116.066	607.781	-2.3886	0.00032626	0.00074131	fe2+ zn2+ uptake regulation protein	http://www.genome.jp/dbget-bin/www_bget?pfn:HZ99_02655
HZ99_RS02570	152.253	1292.44	-3.0856	1.757e-07	6.6252e-07	acyl-homoserine lactone acylase subunit beta	http://www.genome.jp/dbget-bin/www_bget?pfn:HZ99_02660
HZ99_RS02585	113.189	255.108	-1.1724	1.5548e-07	5.9114e-07	chemotaxis protein	http://www.genome.jp/dbget-bin/www_bget?pfn:HZ99_02675
HZ99_RS02640	233.527	2195.82	-3.2331	2.2617e-99	3.1064e-97	hypothetical protein	http://www.genome.jp/dbget-bin/www_bget?pfn:HZ99_02730
HZ99_RS02650	68.5136	447.252	-2.7066	5.8038e-29	1.168e-27	hypothetical protein	http://www.genome.jp/dbget-bin/www_bget?pfn:HZ99_02740
HZ99_RS02655	176.917	976.047	-2.4639	7.7234e-55	3.8228e-53	oxidoreductase	http://www.genome.jp/dbget-bin/www_bget?pfn:HZ99_02745
HZ99_RS02660	396.58	793.19	-1.0001	0.001867	0.0037559	50S ribosomal protein L21	http://www.genome.jp/dbget-bin/www_bget?pfn:HZ99_02750
HZ99_RS02665	55.7217	431.827	-2.9541	6.8731e-26	1.23e-24	TetR family transcriptional regulator	http://www.genome.jp/dbget-bin/www_bget?pfn:HZ99_02755
HZ99_RS02675	105.049	225.907	-1.1047	8.7677e-09	3.9451e-08	hypothetical protein	http://www.genome.jp/dbget-bin/www_bget?pfn:HZ99_02600
HZ99_RS02720	66.8249	163.327	-1.2893	2.3996e-09	1.1544e-08	RND transporter MFP subunit	http://www.genome.jp/dbget-bin/www_bget?pfn:HZ99_02810
HZ99_RS02755	48.2089	168.076	-1.8017	5.0915e-16	4.7171e-15	histidine kinase	http://www.genome.jp/dbget-bin/www_bget?pfn:HZ99_02845
HZ99_RS02760	51.7158	153.827	-1.5726	3.949e-12	2.6266e-11	XRE family transcriptional regulator	http://www.genome.jp/dbget-bin/www_bget?pfn:HZ99_02850
HZ99_RS02770	8.16111	31.3024	-1.9394	0.00014359	0.00034554	cytochrome B561	http://www.genome.jp/dbget-bin/www_bget?pfn:HZ99_02860
HZ99_RS02775	8.01288	66.2045	-3.0465	1.5036e-09	7.4421e-09	hypothetical protein	http://www.genome.jp/dbget-bin/www_bget?pfn:HZ99_02865
HZ99_RS02780	2.28436	22.7167	-3.3139	3.5406e-07	1.2599e-06	membrane protein	http://www.genome.jp/dbget-bin/www_bget?pfn:HZ99_02870
HZ99_RS02785	24.1397	91.1386	-1.9167	1.905e-11	1.1668e-10	sulfatase	http://www.genome.jp/dbget-bin/www_bget?pfn:HZ99_02875
HZ99_RS02815	13.3578	51.4961	-1.9468	1.4189e-07	5.4173e-07	benzene 1,2-dioxygenase	http://www.genome.jp/dbget-bin/www_bget?pfn:HZ99_02905
HZ99_RS02820	0.657888	11.7719	-4.1614	4.7249e-05	0.00012181	benzene 1,2-dioxygenase	http://www.genome.jp/dbget-bin/www_bget?pfn:HZ99_02910
HZ99_RS02825	7.5486	39.6619	-2.3935	5.1681e-06	1.5516e-05	NADH oxidase	http://www.genome.jp/dbget-bin/www_bget?pfn:HZ99_02915
HZ99_RS02830	8.5369	30.9076	-1.8562	5.019e-05	0.00012879	benD; 1,6-dihydroxycyclohexa-2,4-diene-1-carboxylate dehydrogenase	http://www.genome.jp/dbget-bin/www_bget?pfn:HZ99_02920
HZ99_RS02835	12.2811	55.8203	-2.1844	1.5748e-09	7.7664e-09	major facilitator transporter	http://www.genome.jp/dbget-bin/www_bget?pfn:HZ99_02925
HZ99_RS02840	21.6761	94.0348	-2.1171	6.1884e-12	4.0427e-11	porin	http://www.genome.jp/dbget-bin/www_bget?pfn:HZ99_02930
HZ99_RS02860	64.9378	134.549	-1.051	2.6585e-06	8.3463e-06	--	--
HZ99_RS02865	39.5387	88.629	-1.1645	1.2417e-05	3.531e-05	GntR family transcriptional regulator	http://www.genome.jp/dbget-bin/www_bget?pfn:HZ99_02955
HZ99_RS02870	1044.35	2752.35	-1.3981	1.029e-24	1.708e-23	phosphoglucomutase	http://www.genome.jp/dbget-bin/www_bget?pfn:HZ99_02960
HZ99_RS02875	24.4205	62.7884	-1.3624	8.5883e-06	2.4978e-05	pirin	http://www.genome.jp/dbget-bin/www_bget?pfn:HZ99_02965
HZ99_RS02915	11.2737	51.2987	-2.186	4.6721e-07	1.6318e-06	amino acid permease	http://www.genome.jp/dbget-bin/www_bget?pfn:HZ99_03005
HZ99_RS02925	9680.36	130201	-3.7495	2.4528e-104	3.9635e-102	alkaline metalloproteinase precursor AprA	http://www.genome.jp/dbget-bin/www_bget?pfn:HZ99_03015
HZ99_RS02930	132.472	400.04	-1.5945	3.038e-10	1.6002e-09	alkaline proteinase inhibitor Inh	http://www.genome.jp/dbget-bin/www_bget?pfn:HZ99_03020
HZ99_RS02935	628.074	1588.98	-1.3391	1.0788e-20	1.3815e-19	alkaline protease secretion protein AprD	http://www.genome.jp/dbget-bin/www_bget?pfn:HZ99_03025
HZ99_RS02940	254.983	700.52	-1.458	2.0405e-14	1.6732e-13	alkaline protease secretion protein AprE	http://www.genome.jp/dbget-bin/www_bget?pfn:HZ99_03030
HZ99_RS02945	199.946	625.535	-1.6455	1.1562e-18	1.3124e-17	alkaline protease secretion protein AprF	http://www.genome.jp/dbget-bin/www_bget?pfn:HZ99_03035
HZ99_RS02950	452.031	1921.26	-2.0876	3.3364e-27	6.3425e-26	serine protease PspA	http://www.genome.jp/dbget-bin/www_bget?pfn:HZ99_03040
HZ99_RS02955	592.528	2652.25	-2.1623	3.8344e-21	5.0398e-20	serine protease PspB	http://www.genome.jp/dbget-bin/www_bget?pfn:HZ99_03045
HZ99_RS02960	119.978	919.899	-2.9387	3.0889e-09	1.4655e-08	polyurethanase PueA	http://www.genome.jp/dbget-bin/www_bget?pfn:HZ99_03050
HZ99_RS02965	316.961	1926.53	-2.6036	1.4494e-68	1.0908e-66	hypothetical protein	http://www.genome.jp/dbget-bin/www_bget?pfn:HZ99_03055
HZ99_RS02995	39.2776	83.5356	-1.0887	5.8444e-05	0.00014879	hypothetical protein	http://www.genome.jp/dbget-bin/www_bget?pfn:HZ99_03085
HZ99_RS03030	5.70105	19.2401	-1.7548	0.001159	0.0024101	Asp/Glu racemase	http://www.genome.jp/dbget-bin/www_bget?pfn:HZ99_03120
HZ99_RS03035	17.3517	36.0682	-1.0557	0.0051292	0.009598	aliphatic nitrilase	http://www.genome.jp/dbget-bin/www_bget?pfn:HZ99_03125
HZ99_RS03040	7.42135	19.2819	-1.3775	0.011929	0.020652	gentisate 1,2-dioxygenase	http://www.genome.jp/dbget-bin/www_bget?pfn:HZ99_03130
HZ99_RS03045	11.224	43.5544	-1.9562	4.3843e-07	1.5391e-06	NADPH dehydrogenase	http://www.genome.jp/dbget-bin/www_bget?pfn:HZ99_03135
HZ99_RS03085	37.9266	94.3792	-1.3153	5.2082e-07	1.8087e-06	peptidase	http://www.genome.jp/dbget-bin/www_bget?pfn:HZ99_23155
HZ99_RS03090	0.709883	7.79382	-3.4567	0.0021058	0.0042055	transposase	http://www.genome.jp/dbget-bin/www_bget?pfn:HZ99_03190
HZ99_RS03150	20.2641	48.2713	-1.2522	0.00023686	0.00055117	aromatic ring-opening dioxygenase LigB	http://www.genome.jp/dbget-bin/www_bget?pfn:HZ99_03250
HZ99_RS03235	39.9301	84.592	-1.083	5.465e-05	0.00013978	electron transfer flavoprotein subunit beta	http://www.genome.jp/dbget-bin/www_bget?pfn:HZ99_03335
HZ99_RS03250	29.6615	95.3361	-1.6844	8.0533e-10	4.093e-09	DNA polymerase	http://www.genome.jp/dbget-bin/www_bget?pfn:HZ99_13315
HZ99_RS03300	2.43259	32.6552	-3.7467	6.2654e-08	2.5255e-07	branched-chain amino acid ABC transporter substrate-binding protein	http://www.genome.jp/dbget-bin/www_bget?pfn:HZ99_03410
HZ99_RS03305	5.66342	37.6027	-2.7311	1.7985e-05	4.9703e-05	ABC transporter	http://www.genome.jp/dbget-bin/www_bget?pfn:HZ99_03415
HZ99_RS03310	16.3103	85.3646	-2.3879	5.5513e-11	3.2206e-10	hypothetical protein	http://www.genome.jp/dbget-bin/www_bget?pfn:HZ99_03420
HZ99_RS03320	10.2321	53.5252	-2.3871	2.6973e-10	1.4318e-09	1,4-alpha-glucan branching protein	http://www.genome.jp/dbget-bin/www_bget?pfn:HZ99_03430
HZ99_RS03325	8.90862	75.0867	-3.0753	4.3818e-09	2.0419e-08	hemolysin D	http://www.genome.jp/dbget-bin/www_bget?pfn:HZ99_03435
HZ99_RS03345	47.8737	117.865	-1.2998	7.908e-08	3.1415e-07	salicylate hydroxylase	http://www.genome.jp/dbget-bin/www_bget?pfn:HZ99_03455
HZ99_RS03350	16.5934	73.3336	-2.1439	2.4306e-08	1.0248e-07	major facilitator transporter	http://www.genome.jp/dbget-bin/www_bget?pfn:HZ99_03460
HZ99_RS03360	219.882	528.657	-1.2656	3.4783e-15	3.0142e-14	integrase	http://www.genome.jp/dbget-bin/www_bget?pfn:HZ99_03480
HZ99_RS03420	26.4891	73.3133	-1.4687	6.3337e-07	2.1653e-06	hypothetical protein	http://www.genome.jp/dbget-bin/www_bget?pfn:HZ99_03540
HZ99_RS03445	17.5973	46.3483	-1.3972	0.00010387	0.00025544	hypothetical protein	http://www.genome.jp/dbget-bin/www_bget?pfn:HZ99_03565
HZ99_RS03450	26.6984	104.637	-1.9706	1.5785e-12	1.0977e-11	histidine kinase	http://www.genome.jp/dbget-bin/www_bget?pfn:HZ99_03570
HZ99_RS03455	19.4968	47.1364	-1.2736	0.0003563	0.00080359	diguanylate phosphodiesterase	http://www.genome.jp/dbget-bin/www_bget?pfn:HZ99_03575
HZ99_RS03470	47.5188	237.812	-2.3232	0.014648	0.024931	fimbrial protein	http://www.genome.jp/dbget-bin/www_bget?pfn:HZ99_03590
HZ99_RS03480	24.3399	122.212	-2.328	2.2177e-18	2.4417e-17	fimbrial protein	http://www.genome.jp/dbget-bin/www_bget?pfn:HZ99_03600
HZ99_RS03505	37.7759	77.9469	-1.045	0.00016671	0.00039752	4-deoxy-4-formamido-L-arabinose-phospho-UDP deformylase	http://www.genome.jp/dbget-bin/www_bget?pfn:HZ99_03625
HZ99_RS03555	287.782	1009.29	-1.8103	2.5605e-12	1.7346e-11	polyketide cyclase	http://www.genome.jp/dbget-bin/www_bget?pfn:HZ99_03675
HZ99_RS03565	18.4088	36.9242	-1.0042	0.0069173	0.012655	membrane protein	http://www.genome.jp/dbget-bin/www_bget?pfn:HZ99_03685
HZ99_RS03630	184.212	899.028	-2.287	5.4894e-47	2.0657e-45	glycogen synthase GlgA	http://www.genome.jp/dbget-bin/www_bget?pfn:HZ99_03755
HZ99_RS03635	39.445	315.551	-3	1.4044e-46	5.1783e-45	malto-oligosyltrehalose trehalohydrolase TreZ	http://www.genome.jp/dbget-bin/www_bget?pfn:HZ99_03760
HZ99_RS03640	45.284	400.119	-3.1434	2.0952e-55	1.0659e-53	4-alpha-glucanotransferase MalQ	http://www.genome.jp/dbget-bin/www_bget?pfn:HZ99_03765
HZ99_RS03645	38.392	355.012	-3.209	1.7333e-53	8.0703e-52	maltooligosyl trehalose synthase TreY	http://www.genome.jp/dbget-bin/www_bget?pfn:HZ99_03770
HZ99_RS03650	17.0631	177.97	-3.3827	1.0188e-20	1.3139e-19	hypothetical protein	http://www.genome.jp/dbget-bin/www_bget?pfn:HZ99_03775
HZ99_RS03655	47.8377	429.811	-3.1675	1.1812e-57	6.2401e-56	glycogen debranching protein GlgX	http://www.genome.jp/dbget-bin/www_bget?pfn:HZ99_03780
HZ99_RS03660	106.023	328.922	-1.6334	4.1205e-19	4.8372e-18	acetylglucosaminylphosphatidylinositol deacetylase	http://www.genome.jp/dbget-bin/www_bget?pfn:HZ99_03785
HZ99_RS03665	59.5088	311.846	-2.3897	1.8395e-33	4.4326e-32	transporter	http://www.genome.jp/dbget-bin/www_bget?pfn:HZ99_03790
HZ99_RS03670	376.733	823.562	-1.1283	2.1543e-14	1.7613e-13	glycogen branching protein GlgB	http://www.genome.jp/dbget-bin/www_bget?pfn:HZ99_03795
HZ99_RS03675	132.389	469.508	-1.8264	2.1181e-08	9.0417e-08	Maltose alpha-D-glucosyltransferase TreS	http://www.genome.jp/dbget-bin/www_bget?pfn:HZ99_03800
HZ99_RS03680	104.552	480.631	-2.2007	2.9001e-36	7.6602e-35	alpha-1,4-glucan:maltose-1-phosphate maltosyltransferase GlgE	http://www.genome.jp/dbget-bin/www_bget?pfn:HZ99_03805
HZ99_RS03685	41.8297	659.525	-3.9788	8.7135e-95	1.0407e-92	hypothetical protein	http://www.genome.jp/dbget-bin/www_bget?pfn:HZ99_03815
HZ99_RS03700	40.8401	97.5891	-1.2567	1.1296e-06	3.7522e-06	hypothetical protein	http://www.genome.jp/dbget-bin/www_bget?pfn:HZ99_03830
HZ99_RS03750	45.8432	552.637	-3.5916	2.2467e-75	1.9909e-73	sugar ABC transporter substrate-binding protein	http://www.genome.jp/dbget-bin/www_bget?pfn:HZ99_03880
HZ99_RS03755	7.12616	17.067	-1.26	0.025414	0.041017	sugar ABC transporter permease	http://www.genome.jp/dbget-bin/www_bget?pfn:HZ99_03885
HZ99_RS03760	6.4384	36.9724	-2.5217	3.7301e-08	1.5432e-07	mannitol ABC transporter permease	http://www.genome.jp/dbget-bin/www_bget?pfn:HZ99_03890
HZ99_RS03765	23.9084	72.4048	-1.5986	1.6023e-07	6.0752e-07	ABC transporter ATP-binding protein	http://www.genome.jp/dbget-bin/www_bget?pfn:HZ99_03895
HZ99_RS03770	16.7148	77.0814	-2.2053	4.5888e-12	3.0265e-11	mannitol dehydrogenase	http://www.genome.jp/dbget-bin/www_bget?pfn:HZ99_03900
HZ99_RS03785	48.0283	251.073	-2.3862	1.8941e-09	9.2336e-09	porin	http://www.genome.jp/dbget-bin/www_bget?pfn:HZ99_03915
HZ99_RS03790	980.45	6468.32	-2.7219	4.8827e-08	1.9989e-07	hypothetical protein	http://www.genome.jp/dbget-bin/www_bget?pfn:HZ99_03920
HZ99_RS03805	80.5015	207.02	-1.3627	4.8027e-11	2.807e-10	methionine aminopeptidase	http://www.genome.jp/dbget-bin/www_bget?pfn:HZ99_03935
HZ99_RS03810	21.9127	50.2495	-1.1973	0.00050086	0.0011033	magnesium transporter	http://www.genome.jp/dbget-bin/www_bget?pfn:HZ99_03940
HZ99_RS03825	21.7436	76.6438	-1.8176	1.6822e-09	8.2668e-09	alkanesulfonate monooxygenase	http://www.genome.jp/dbget-bin/www_bget?pfn:HZ99_03955
HZ99_RS03915	93.69	200.548	-1.098	2.2343e-08	9.4716e-08	hypothetical protein	http://www.genome.jp/dbget-bin/www_bget?pfn:HZ99_04045
HZ99_RS03925	661.14	1538.68	-1.2187	4.3279e-18	4.6714e-17	hypothetical protein	http://www.genome.jp/dbget-bin/www_bget?pfn:HZ99_04055
HZ99_RS03940	822.227	5052	-2.6192	1.4993e-24	2.4663e-23	peptidase	http://www.genome.jp/dbget-bin/www_bget?pfn:HZ99_04070
HZ99_RS03945	681.715	1448.15	-1.087	1.4044e-12	9.8292e-12	peptide ABC transporter substrate-binding protein	http://www.genome.jp/dbget-bin/www_bget?pfn:HZ99_04075
HZ99_RS03950	1.95154	167.137	-6.4203	0.00012564	0.00030651	FapA	http://www.genome.jp/dbget-bin/www_bget?pfn:HZ99_04080
HZ99_RS03955	1.30141	49.6539	-5.2538	0.00023582	0.00054922	FapB	http://www.genome.jp/dbget-bin/www_bget?pfn:HZ99_04085
HZ99_RS03960	69.1482	319.546	-2.2083	0.0019519	0.0039209	FapC	http://www.genome.jp/dbget-bin/www_bget?pfn:HZ99_04090
HZ99_RS03965	2.67693	32.6359	-3.6078	4.0752e-06	1.2397e-05	FapD	http://www.genome.jp/dbget-bin/www_bget?pfn:HZ99_04095
HZ99_RS03970	3.71188	44.8597	-3.5952	1.0379e-07	4.0299e-07	FapE	http://www.genome.jp/dbget-bin/www_bget?pfn:HZ99_04100
HZ99_RS03975	403.769	1412.45	-1.8066	7.3148e-28	1.4302e-26	FapF	http://www.genome.jp/dbget-bin/www_bget?pfn:HZ99_04105
HZ99_RS03980	366.271	2197.26	-2.5847	4.9885e-30	1.0623e-28	Fis family transcriptional regulator	http://www.genome.jp/dbget-bin/www_bget?pfn:HZ99_04110
HZ99_RS03990	91.2949	276.052	-1.5963	5.9391e-17	5.9871e-16	nhaB; sodium/proton antiporter	http://www.genome.jp/dbget-bin/www_bget?pfn:HZ99_04120
HZ99_RS04020	27.0677	70.4414	-1.3799	2.7338e-06	8.5337e-06	hypothetical protein	http://www.genome.jp/dbget-bin/www_bget?pfn:HZ99_07085
HZ99_RS04085	135.499	368.559	-1.4436	3.8071e-10	1.9912e-09	cobalt chelatase	http://www.genome.jp/dbget-bin/www_bget?pfn:HZ99_04230
HZ99_RS04090	50.1114	118.65	-1.2435	2.2188e-07	8.2364e-07	magnesium chelatase	http://www.genome.jp/dbget-bin/www_bget?pfn:HZ99_04235
HZ99_RS04095	137.861	326.542	-1.2441	2.601e-12	1.7577e-11	magnesium chelatase	http://www.genome.jp/dbget-bin/www_bget?pfn:HZ99_04240
HZ99_RS04100	252.685	666.92	-1.4002	3.5127e-19	4.1503e-18	cobalamin biosynthesis protein CobN	http://www.genome.jp/dbget-bin/www_bget?pfn:HZ99_04245
HZ99_RS04115	35.022	159.998	-2.1917	3.4497e-20	4.288e-19	cobalt transporter	http://www.genome.jp/dbget-bin/www_bget?pfn:HZ99_04260
HZ99_RS04120	3.65989	11.6275	-1.6677	0.020434	0.033682	cobalamin biosynthesis protein CobE	http://www.genome.jp/dbget-bin/www_bget?pfn:HZ99_04265
HZ99_RS04155	243.31	910.286	-1.9035	1.4108e-12	9.8611e-12	hypothetical protein	http://www.genome.jp/dbget-bin/www_bget?pfn:HZ99_04295
HZ99_RS04160	215.12	602.542	-1.4859	7.7059e-10	3.9236e-09	LacI family transcriptional regulator	http://www.genome.jp/dbget-bin/www_bget?pfn:HZ99_04300
HZ99_RS04180	117.118	840.145	-2.8427	1.4008e-64	9.867e-63	hypothetical protein	http://www.genome.jp/dbget-bin/www_bget?pfn:HZ99_04325
HZ99_RS04300	427.613	936.243	-1.1306	8.4664e-15	7.1232e-14	ribonucleoside-triphosphate reductase	http://www.genome.jp/dbget-bin/www_bget?pfn:HZ99_04445
HZ99_RS04330	286.807	903.547	-1.6555	0.01296	0.022258	narZ; nitrate reductase	http://www.genome.jp/dbget-bin/www_bget?pfn:HZ99_04475
HZ99_RS04335	41.9174	191.273	-2.19	0.0030018	0.0058482	nitrate/nitrite transporter NarK	http://www.genome.jp/dbget-bin/www_bget?pfn:HZ99_04480
HZ99_RS04340	31.9045	157.355	-2.3022	1.4005e-05	3.9437e-05	major facilitator transporter	http://www.genome.jp/dbget-bin/www_bget?pfn:HZ99_04485
HZ99_RS04345	245.387	502.422	-1.0338	2.8649e-09	1.3639e-08	histidine kinase	http://www.genome.jp/dbget-bin/www_bget?pfn:HZ99_04490
HZ99_RS04350	54.664	152.814	-1.4831	2.6925e-11	1.622e-10	hypothetical protein	http://www.genome.jp/dbget-bin/www_bget?pfn:HZ99_04495
HZ99_RS04370	7.48885	57.1615	-2.9322	1.052e-13	8.05e-13	MFS transporter	http://www.genome.jp/dbget-bin/www_bget?pfn:HZ99_04515
HZ99_RS04375	8.5238	35.3407	-2.0518	2.1974e-06	7.0068e-06	rhamnonate dehydratase	http://www.genome.jp/dbget-bin/www_bget?pfn:HZ99_04520
HZ99_RS04380	7.09094	39.843	-2.4903	9.2868e-09	4.165e-08	alpha-dehydro-beta-deoxy-D-glucarate aldolase	http://www.genome.jp/dbget-bin/www_bget?pfn:HZ99_04525
HZ99_RS04385	25.7662	88.5408	-1.7809	3.9038e-10	2.0387e-09	aldehyde dehydrogenase	http://www.genome.jp/dbget-bin/www_bget?pfn:HZ99_04530
HZ99_RS04390	15.659	39.8671	-1.3482	0.00030915	0.00070389	amidohydrolase	http://www.genome.jp/dbget-bin/www_bget?pfn:HZ99_04535
HZ99_RS04395	0.354941	5.70406	-4.0063	0.0073524	0.013353	L-rhamnose mutarotase	http://www.genome.jp/dbget-bin/www_bget?pfn:HZ99_04540
HZ99_RS04400	4.33214	38.3172	-3.1448	1.1952e-10	6.68e-10	sugar:proton symporter	http://www.genome.jp/dbget-bin/www_bget?pfn:HZ99_04545
HZ99_RS04410	23.1698	83.0354	-1.8415	4.2822e-10	2.2279e-09	Fis family transcriptional regulator	http://www.genome.jp/dbget-bin/www_bget?pfn:HZ99_27815
HZ99_RS04435	38.5868	161.3	-2.0636	7.1533e-19	8.2563e-18	hypothetical protein	http://www.genome.jp/dbget-bin/www_bget?pfn:HZ99_04580
HZ99_RS04475	30.9461	78.3093	-1.3394	3.8129e-06	1.167e-05	ABC transporter permease	http://www.genome.jp/dbget-bin/www_bget?pfn:HZ99_04620
HZ99_RS04510	29.5677	81.9982	-1.4716	1.1271e-07	4.3576e-07	hypothetical protein	http://www.genome.jp/dbget-bin/www_bget?pfn:HZ99_04655
HZ99_RS04520	24.5155	65.6836	-1.4218	7.6806e-05	0.00019242	acyl-CoA synthetase	http://www.genome.jp/dbget-bin/www_bget?pfn:HZ99_04665
HZ99_RS04525	19.8506	47.949	-1.2723	0.0071594	0.013046	glycine/betaine ABC transporter	http://www.genome.jp/dbget-bin/www_bget?pfn:HZ99_04670
HZ99_RS04530	4.38414	51.8922	-3.5652	1.7033e-15	1.5093e-14	flavin oxidoreductase	http://www.genome.jp/dbget-bin/www_bget?pfn:HZ99_04675
HZ99_RS04535	17.4634	52.5923	-1.5905	3.0225e-06	9.3816e-06	acyl-CoA dehydrogenase	http://www.genome.jp/dbget-bin/www_bget?pfn:HZ99_04680
HZ99_RS04555	45.9173	169.51	-1.8843	1.4931e-16	1.4519e-15	glucose dehydrogenase	http://www.genome.jp/dbget-bin/www_bget?pfn:HZ99_11610
HZ99_RS04565	610.986	1580.98	-1.3716	3.9067e-11	2.3104e-10	diguanylate cyclase	http://www.genome.jp/dbget-bin/www_bget?pfn:HZ99_04710
HZ99_RS04580	38.6562	77.6105	-1.0056	0.00068742	0.001484	amidohydrolase	http://www.genome.jp/dbget-bin/www_bget?pfn:HZ99_04725
HZ99_RS04585	6.94271	42.0434	-2.5983	8.9017e-08	3.4958e-07	MFS transporter	http://www.genome.jp/dbget-bin/www_bget?pfn:HZ99_04730
HZ99_RS04590	13.9595	50.4141	-1.8526	2.2789e-07	8.437e-07	hypothetical protein	http://www.genome.jp/dbget-bin/www_bget?pfn:HZ99_04735
HZ99_RS04595	11.4893	52.1593	-2.1826	3.0479e-09	1.4473e-08	hypothetical protein	http://www.genome.jp/dbget-bin/www_bget?pfn:HZ99_04740
HZ99_RS04605	19.363	72.8227	-1.9111	4.9517e-10	2.5544e-09	hypothetical protein	http://www.genome.jp/dbget-bin/www_bget?pfn:HZ99_04750
HZ99_RS04610	3.49615	16.7179	-2.2576	0.0022995	0.0045657	--	--
HZ99_RS04615	15.274	62.0293	-2.0219	1.1087e-08	4.9444e-08	--	--
HZ99_RS04620	3.77824	19.3734	-2.3583	0.002241	0.0044577	type II secretion pathway protein XcpW	http://www.genome.jp/dbget-bin/www_bget?pfn:HZ99_04765
HZ99_RS04630	3.22308	18.9904	-2.5588	0.00019053	0.00045061	general secretion pathway protein GspH	http://www.genome.jp/dbget-bin/www_bget?pfn:HZ99_04775
HZ99_RS04640	5.10177	57.2018	-3.487	9.1188e-17	9.0105e-16	general secretion pathway protein GspF	http://www.genome.jp/dbget-bin/www_bget?pfn:HZ99_04785
HZ99_RS04645	3.89533	59.8637	-3.9419	3.7229e-19	4.3892e-18	general secretion pathway protein GspE	http://www.genome.jp/dbget-bin/www_bget?pfn:HZ99_04790
HZ99_RS04650	17.9158	94.7981	-2.4036	1.8443e-12	1.2682e-11	general secretion pathway protein GspD	http://www.genome.jp/dbget-bin/www_bget?pfn:HZ99_04795
HZ99_RS04655	1.92942	12.4243	-2.6869	0.0041416	0.0078842	pilus assembly protein PilZ	http://www.genome.jp/dbget-bin/www_bget?pfn:HZ99_04800
HZ99_RS04660	46.644	135.981	-1.5436	3.5313e-05	9.3004e-05	hypothetical protein	http://www.genome.jp/dbget-bin/www_bget?pfn:HZ99_04805
HZ99_RS04665	37.4646	165.611	-2.1442	4.9976e-20	6.1562e-19	dTDP-glucose 4,6-dehydratase	http://www.genome.jp/dbget-bin/www_bget?pfn:HZ99_04810
HZ99_RS04685	13.5227	29.0009	-1.1007	0.012544	0.021624	twin-arginine protein translocation system subunit TatC	http://www.genome.jp/dbget-bin/www_bget?pfn:HZ99_04830
HZ99_RS04700	344.48	870.69	-1.3377	5.1825e-06	1.555e-05	hypothetical protein	http://www.genome.jp/dbget-bin/www_bget?pfn:HZ99_04845
HZ99_RS04705	390.059	1452.79	-1.8971	4.4437e-15	3.8087e-14	--	--
HZ99_RS04710	176.538	616.007	-1.803	6.1349e-21	8.0059e-20	hypothetical protein	http://www.genome.jp/dbget-bin/www_bget?pfn:HZ99_04855
HZ99_RS04715	481.537	1614.03	-1.7449	2.6725e-16	2.5359e-15	hypothetical protein	http://www.genome.jp/dbget-bin/www_bget?pfn:HZ99_04860
HZ99_RS04720	235.831	1224.24	-2.3761	1.8813e-11	1.1562e-10	hypothetical protein	http://www.genome.jp/dbget-bin/www_bget?pfn:HZ99_04865
HZ99_RS04725	141.248	761.51	-2.4306	1.4062e-18	1.5768e-17	hypothetical protein	http://www.genome.jp/dbget-bin/www_bget?pfn:HZ99_04870
HZ99_RS04730	129.008	779.184	-2.5945	2.323e-10	1.2464e-09	--	--
HZ99_RS04735	74.3508	171.036	-1.2019	1.1899e-08	5.2804e-08	porin	http://www.genome.jp/dbget-bin/www_bget?pfn:HZ99_04880
HZ99_RS04770	23.5965	92.8903	-1.977	5.0281e-12	3.3044e-11	MFS transporter	http://www.genome.jp/dbget-bin/www_bget?pfn:HZ99_04920
HZ99_RS04775	87.9077	193.209	-1.1361	2.0902e-08	8.9366e-08	hypothetical protein	http://www.genome.jp/dbget-bin/www_bget?pfn:HZ99_04925
HZ99_RS04780	180.186	910.978	-2.3379	1.1453e-49	4.5927e-48	mechanosensitive ion channel protein MscS	http://www.genome.jp/dbget-bin/www_bget?pfn:HZ99_04930
HZ99_RS04790	21.8297	87.8873	-2.0094	9.5232e-05	0.00023504	heat-shock protein HtpX	http://www.genome.jp/dbget-bin/www_bget?pfn:HZ99_04940
HZ99_RS04795	38.6663	240.772	-2.6385	4.5159e-14	3.5905e-13	cation transporter	http://www.genome.jp/dbget-bin/www_bget?pfn:HZ99_04945
HZ99_RS04800	24.6405	121.571	-2.3027	9.3588e-17	9.2311e-16	efflux RND transporter periplasmic adaptor	http://www.genome.jp/dbget-bin/www_bget?pfn:HZ99_04950
HZ99_RS04805	11.6728	88.7395	-2.9264	4.4328e-19	5.1817e-18	cytochrome C	http://www.genome.jp/dbget-bin/www_bget?pfn:HZ99_04955
HZ99_RS04835	69.8295	146.877	-1.0727	1.6857e-06	5.4477e-06	type VI secretion protein VasK	http://www.genome.jp/dbget-bin/www_bget?pfn:HZ99_04990
HZ99_RS04855	11.7911	78.8027	-2.7405	2.4024e-06	7.5943e-06	type IV secretion protein Rhs	http://www.genome.jp/dbget-bin/www_bget?pfn:HZ99_05010
HZ99_RS04860	22.2857	51.8998	-1.2196	0.0094095	0.016649	membrane protein	http://www.genome.jp/dbget-bin/www_bget?pfn:HZ99_05015
HZ99_RS04865	8.51719	31.044	-1.8659	3.221e-05	8.5329e-05	hypothetical protein	http://www.genome.jp/dbget-bin/www_bget?pfn:HZ99_05020
HZ99_RS04885	3.02412	25.8675	-3.0966	0.0005441	0.0011933	type VI secretion protein	http://www.genome.jp/dbget-bin/www_bget?pfn:HZ99_05040
HZ99_RS04890	4.68047	24.5437	-2.3906	1.4483e-05	4.0669e-05	type VI secretion protein	http://www.genome.jp/dbget-bin/www_bget?pfn:HZ99_05045
HZ99_RS04900	3.51827	47.2684	-3.7479	7.9756e-13	5.6907e-12	hypothetical protein	http://www.genome.jp/dbget-bin/www_bget?pfn:HZ99_05055
HZ99_RS04905	3.05399	11.1866	-1.873	0.0094402	0.016698	hypothetical protein	http://www.genome.jp/dbget-bin/www_bget?pfn:HZ99_05060
HZ99_RS04930	18.0461	44.449	-1.3005	0.00036654	0.00082398	amino acid transporter	http://www.genome.jp/dbget-bin/www_bget?pfn:HZ99_05085
HZ99_RS04995	22.4015	48.6017	-1.1174	0.0010302	0.0021628	GNAT family acetyltransferase	http://www.genome.jp/dbget-bin/www_bget?pfn:HZ99_05150
HZ99_RS05035	8.25962	80.5968	-3.2866	2.2247e-09	1.0741e-08	transporter	http://www.genome.jp/dbget-bin/www_bget?pfn:HZ99_05190
HZ99_RS05085	405.339	1111.24	-1.455	2.3958e-23	3.636e-22	membrane protein	http://www.genome.jp/dbget-bin/www_bget?pfn:HZ99_05240
HZ99_RS05160	180.85	750.19	-2.0525	9.4054e-38	2.5837e-36	histidine kinase	http://www.genome.jp/dbget-bin/www_bget?pfn:HZ99_05315
HZ99_RS05215	80.1291	202.629	-1.3384	1.2331e-11	7.7515e-11	TonB-dependent receptor	http://www.genome.jp/dbget-bin/www_bget?pfn:HZ99_05375
HZ99_RS05230	45.9605	431.5	-3.2309	1.0183e-59	5.7085e-58	aspartate:proton symporter	http://www.genome.jp/dbget-bin/www_bget?pfn:HZ99_05390
HZ99_RS05235	24.4103	304.158	-3.6393	2.3677e-57	1.2272e-55	hydroxyproline-2-epimerase	http://www.genome.jp/dbget-bin/www_bget?pfn:HZ99_05395
HZ99_RS05240	82.3065	560.84	-2.7685	5.9262e-54	2.856e-52	dihydrodipicolinate synthetase	http://www.genome.jp/dbget-bin/www_bget?pfn:HZ99_05400
HZ99_RS05245	32.943	363.874	-3.4654	1.0088e-59	5.7085e-58	2,5-dioxovalerate dehydrogenase	http://www.genome.jp/dbget-bin/www_bget?pfn:HZ99_05405
HZ99_RS05250	36.9448	188.5	-2.3511	6.4149e-25	1.0745e-23	FAD-dependent oxidoreductase	http://www.genome.jp/dbget-bin/www_bget?pfn:HZ99_05410
HZ99_RS05310	164.713	680.926	-2.0475	6.7899e-37	1.8286e-35	hypothetical protein	http://www.genome.jp/dbget-bin/www_bget?pfn:HZ99_05475
HZ99_RS05320	137.121	288.253	-1.0719	2.5395e-09	1.2153e-08	polyketide cyclase	http://www.genome.jp/dbget-bin/www_bget?pfn:HZ99_05490
HZ99_RS05455	154.478	329.214	-1.0916	2.9253e-10	1.5453e-09	hypothetical protein	http://www.genome.jp/dbget-bin/www_bget?pfn:HZ99_05630
HZ99_RS05495	273.568	603.69	-1.1419	7.2298e-13	5.1652e-12	arginyl-tRNA-protein transferase	http://www.genome.jp/dbget-bin/www_bget?pfn:HZ99_05670
HZ99_RS05545	14.5433	40.3072	-1.4707	6.6909e-05	0.00016924	succinyl-CoA:3-ketoacid-CoA transferase	http://www.genome.jp/dbget-bin/www_bget?pfn:HZ99_06485
HZ99_RS05575	126.001	265.598	-1.0758	2.8431e-09	1.3547e-08	cupin	http://www.genome.jp/dbget-bin/www_bget?pfn:HZ99_05755
HZ99_RS05660	208.699	857.646	-2.039	5.0479e-23	7.5362e-22	ABC transporter substrate-binding protein	http://www.genome.jp/dbget-bin/www_bget?pfn:HZ99_05845
HZ99_RS05665	10.1359	36.5604	-1.8508	9.6139e-06	2.7821e-05	membrane protein	http://www.genome.jp/dbget-bin/www_bget?pfn:HZ99_05850
HZ99_RS05670	16.7799	101.127	-2.5914	5.0754e-18	5.4461e-17	sugar ABC transporter permease	http://www.genome.jp/dbget-bin/www_bget?pfn:HZ99_05855
HZ99_RS05675	22.4236	91.5831	-2.0301	8.1313e-08	3.2162e-07	ABC transporter permease	http://www.genome.jp/dbget-bin/www_bget?pfn:HZ99_05860
HZ99_RS05680	17.8184	97.624	-2.4539	4.7961e-07	1.672e-06	ABC transporter ATP-binding protein	http://www.genome.jp/dbget-bin/www_bget?pfn:HZ99_05865
HZ99_RS05685	23.8653	160.425	-2.7489	9.2761e-07	3.117e-06	ABC transporter ATP-binding protein	http://www.genome.jp/dbget-bin/www_bget?pfn:HZ99_05870
HZ99_RS05755	234.159	654.563	-1.483	1.7003e-15	1.5091e-14	GNAT family acetyltransferase	http://www.genome.jp/dbget-bin/www_bget?pfn:HZ99_05940
HZ99_RS05800	174.332	571.006	-1.7117	5.5519e-06	1.6604e-05	methylcrotonoyl-CoA carboxylase	http://www.genome.jp/dbget-bin/www_bget?pfn:HZ99_05985
HZ99_RS05805	68.8128	291.209	-2.0813	4.0069e-13	2.9274e-12	gamma-carboxygeranoyl-CoA hydratase	http://www.genome.jp/dbget-bin/www_bget?pfn:HZ99_05990
HZ99_RS05810	214.762	1008.68	-2.2317	1.7078e-12	1.1808e-11	3-methylcrotonyl-CoA carboxylase	http://www.genome.jp/dbget-bin/www_bget?pfn:HZ99_05995
HZ99_RS05830	11.8741	36.9034	-1.6359	4.1226e-05	0.00010734	--	--
HZ99_RS05840	28.39	74.5203	-1.3923	1.2621e-06	4.1572e-06	ATPase	http://www.genome.jp/dbget-bin/www_bget?pfn:HZ99_06025
HZ99_RS05855	48.6187	103.802	-1.0942	1.171e-05	3.3437e-05	MFS transporter	http://www.genome.jp/dbget-bin/www_bget?pfn:HZ99_06040
HZ99_RS05875	16.4064	57.2655	-1.8034	1.1903e-07	4.5826e-07	phosphonoacetaldehyde hydrolase	http://www.genome.jp/dbget-bin/www_bget?pfn:HZ99_06060
HZ99_RS05990	133.326	276.178	-1.0506	5.6455e-09	2.5912e-08	phosphodiesterase	http://www.genome.jp/dbget-bin/www_bget?pfn:HZ99_06180
HZ99_RS05995	69.8586	528.838	-2.9203	2.8314e-25	4.8309e-24	chemotaxis protein	http://www.genome.jp/dbget-bin/www_bget?pfn:HZ99_06185
HZ99_RS06030	87.2928	206.24	-1.2404	4.8187e-07	1.6787e-06	phenylhydantoinase	http://www.genome.jp/dbget-bin/www_bget?pfn:HZ99_06225
HZ99_RS06035	47.9466	105.235	-1.1341	5.6563e-06	1.6897e-05	dihydropyrimidine dehydrogenase	http://www.genome.jp/dbget-bin/www_bget?pfn:HZ99_06230
HZ99_RS06060	142.218	309.466	-1.1217	1.6188e-10	8.8936e-10	DSBA oxidoreductase	http://www.genome.jp/dbget-bin/www_bget?pfn:HZ99_06255
HZ99_RS06075	11.9859	31.177	-1.3791	0.0010235	0.002152	lipoprotein	http://www.genome.jp/dbget-bin/www_bget?pfn:HZ99_04995
HZ99_RS06080	33.0041	80.7627	-1.291	2.3417e-06	7.4194e-06	hypothetical protein	http://www.genome.jp/dbget-bin/www_bget?pfn:HZ99_06275
HZ99_RS06115	92.734	731.316	-2.9793	6.9486e-54	3.3196e-52	2-oxoisovalerate dehydrogenase	http://www.genome.jp/dbget-bin/www_bget?pfn:HZ99_06310
HZ99_RS06120	78.0681	695.999	-3.1563	9.6214e-12	6.1323e-11	2-oxoisovalerate dehydrogenase	http://www.genome.jp/dbget-bin/www_bget?pfn:HZ99_06315
HZ99_RS06125	83.1339	842.886	-3.3418	8.7206e-24	1.3611e-22	branched-chain alpha-keto acid dehydrogenase subunit E2	http://www.genome.jp/dbget-bin/www_bget?pfn:HZ99_06320
HZ99_RS06130	117.442	1048.89	-3.1588	2.8501e-24	4.6327e-23	dihydrolipoamide dehydrogenase	http://www.genome.jp/dbget-bin/www_bget?pfn:HZ99_06325
HZ99_RS06150	113.866	1276.61	-3.4869	1.0427e-89	1.1457e-87	amidinotransferase	http://www.genome.jp/dbget-bin/www_bget?pfn:HZ99_06345
HZ99_RS06155	308.127	4267.66	-3.7918	7.7174e-137	2.12e-134	ornithine cyclodeaminase	http://www.genome.jp/dbget-bin/www_bget?pfn:HZ99_06350
HZ99_RS06160	423.062	905.291	-1.0975	1.6307e-10	8.9502e-10	periplasmic histidine-binding protein HisJ	http://www.genome.jp/dbget-bin/www_bget?pfn:HZ99_06355
HZ99_RS06165	15.1481	64.8448	-2.0979	4.0545e-10	2.1154e-09	histidine transport system permease HisQ	http://www.genome.jp/dbget-bin/www_bget?pfn:HZ99_06360
HZ99_RS06170	16.2726	86.9651	-2.418	1.9594e-15	1.7251e-14	histidine transport system permease HisM	http://www.genome.jp/dbget-bin/www_bget?pfn:HZ99_06365
HZ99_RS06175	64.9164	420.145	-2.6942	9.3354e-46	3.2877e-44	histidine transport protein HisP	http://www.genome.jp/dbget-bin/www_bget?pfn:HZ99_06370
HZ99_RS06180	78.5975	217.357	-1.4675	2.1866e-13	1.6322e-12	AsnC family transcriptional regulator	http://www.genome.jp/dbget-bin/www_bget?pfn:HZ99_06375
HZ99_RS06210	127.923	630.926	-2.3022	4.5629e-43	1.5011e-41	LuxR family transcriptional regulator	http://www.genome.jp/dbget-bin/www_bget?pfn:HZ99_06405
HZ99_RS06260	55.6266	122.676	-1.141	1.3619e-06	4.4644e-06	choline dehydrogenase	http://www.genome.jp/dbget-bin/www_bget?pfn:HZ99_06455
HZ99_RS06265	27.2785	97.7388	-1.8412	2.4549e-05	6.6309e-05	major facilitator transporter	http://www.genome.jp/dbget-bin/www_bget?pfn:HZ99_06460
HZ99_RS06290	424.539	1044.29	-1.2986	7.0165e-05	0.00017667	succinyl-CoA:3-ketoacid-CoA transferase	http://www.genome.jp/dbget-bin/www_bget?pfn:HZ99_06485
HZ99_RS06335	57.6314	348.532	-2.5964	3.7382e-14	2.9982e-13	GTP-binding protein	http://www.genome.jp/dbget-bin/www_bget?pfn:HZ99_06530
HZ99_RS06355	175.743	737.849	-2.0699	3.0172e-38	8.4575e-37	membrane protein	http://www.genome.jp/dbget-bin/www_bget?pfn:HZ99_06550
HZ99_RS06395	255.046	532.095	-1.0609	7.5783e-11	4.3325e-10	--	--
HZ99_RS06410	118.833	352.031	-1.5668	2.5463e-18	2.7867e-17	membrane protein	http://www.genome.jp/dbget-bin/www_bget?pfn:HZ99_06605
HZ99_RS06420	59.4698	930.099	-3.9672	4.8498e-50	1.9746e-48	chemotaxis protein	http://www.genome.jp/dbget-bin/www_bget?pfn:HZ99_06615
HZ99_RS06430	19.5608	743.993	-5.2493	5.8826e-133	1.469e-130	chemotaxis protein	http://www.genome.jp/dbget-bin/www_bget?pfn:HZ99_06625
HZ99_RS06435	14.7721	36.2979	-1.297	0.0010043	0.002114	hypothetical protein	http://www.genome.jp/dbget-bin/www_bget?pfn:HZ99_06630
HZ99_RS06440	35.2663	90.0997	-1.3532	3.2523e-07	1.1671e-06	C4-dicarboxylate ABC transporter	http://www.genome.jp/dbget-bin/www_bget?pfn:HZ99_06635
HZ99_RS06505	13.5305	40.0527	-1.5657	3.659e-05	9.6048e-05	cytosine permease	http://www.genome.jp/dbget-bin/www_bget?pfn:HZ99_06700
HZ99_RS06535	13.5878	31.8918	-1.2309	0.0030275	0.0058962	hypothetical protein	http://www.genome.jp/dbget-bin/www_bget?pfn:HZ99_06735
HZ99_RS06545	52.8147	177.99	-1.7528	2.0063e-15	1.7608e-14	amino acid ABC transporter substrate-binding protein	http://www.genome.jp/dbget-bin/www_bget?pfn:HZ99_06745
HZ99_RS06565	30.6456	70.4655	-1.2012	3.9498e-05	0.00010316	FAD-dependent oxidoreductase	http://www.genome.jp/dbget-bin/www_bget?pfn:HZ99_06765
HZ99_RS06585	14.238	94.2015	-2.726	4.0525e-18	4.4001e-17	TonB-dependent receptor	http://www.genome.jp/dbget-bin/www_bget?pfn:HZ99_06785
HZ99_RS06610	32.4036	99.1316	-1.6132	1.1291e-08	5.0308e-08	secretion protein HylD	http://www.genome.jp/dbget-bin/www_bget?pfn:HZ99_06810
HZ99_RS06615	83.086	185.07	-1.1554	9.9075e-07	3.317e-06	multidrug transporter AcrB	http://www.genome.jp/dbget-bin/www_bget?pfn:HZ99_24045
HZ99_RS06625	60.7182	150.146	-1.3062	3.0478e-09	1.4473e-08	--	--
HZ99_RS06630	135.824	439.76	-1.695	2.1552e-20	2.7346e-19	histidine kinase	http://www.genome.jp/dbget-bin/www_bget?pfn:HZ99_06830
HZ99_RS06645	82.3172	185.907	-1.1753	8.8945e-08	3.4954e-07	amidase	http://www.genome.jp/dbget-bin/www_bget?pfn:HZ99_06845
HZ99_RS06650	40.1356	123.925	-1.6265	7.6637e-11	4.3722e-10	major facilitator transporter	http://www.genome.jp/dbget-bin/www_bget?pfn:HZ99_06850
HZ99_RS06655	10.0332	68.0858	-2.7626	4.4167e-13	3.2182e-12	porin	http://www.genome.jp/dbget-bin/www_bget?pfn:HZ99_06855
HZ99_RS06660	15.3183	71.3807	-2.2203	1.6236e-11	1.0034e-10	hypothetical protein	http://www.genome.jp/dbget-bin/www_bget?pfn:HZ99_06860
HZ99_RS06665	37.7629	101.763	-1.4302	2.2323e-08	9.4706e-08	LysR family transcriptional regulator	http://www.genome.jp/dbget-bin/www_bget?pfn:HZ99_06865
HZ99_RS06680	14.2966	57.3761	-2.0048	8.7177e-09	3.9258e-08	short-chain dehydrogenase	http://www.genome.jp/dbget-bin/www_bget?pfn:HZ99_06880
HZ99_RS06685	30.2716	93.4688	-1.6265	4.0904e-09	1.9191e-08	actin	http://www.genome.jp/dbget-bin/www_bget?pfn:HZ99_06885
HZ99_RS06700	31.1619	63.4302	-1.0254	0.0042808	0.0081359	ribonucleotide-diphosphate reductase subunit alpha	http://www.genome.jp/dbget-bin/www_bget?pfn:HZ99_06900
HZ99_RS06715	75.0153	274.447	-1.8713	0.00015788	0.00037745	gluconolactonase	http://www.genome.jp/dbget-bin/www_bget?pfn:HZ99_06915
HZ99_RS06720	444.451	1277.83	-1.5236	2.732e-11	1.6422e-10	hypothetical protein	http://www.genome.jp/dbget-bin/www_bget?pfn:HZ99_06920
HZ99_RS06725	29.5354	60.4407	-1.0331	0.00077457	0.0016552	Ais protein	http://www.genome.jp/dbget-bin/www_bget?pfn:HZ99_06925
HZ99_RS06735	250.268	2675.36	-3.4182	4.4044e-18	4.7447e-17	methionine gamma-lyase	http://www.genome.jp/dbget-bin/www_bget?pfn:HZ99_06935
HZ99_RS06750	24.6298	68.4143	-1.4739	2.4781e-06	7.8156e-06	porin	http://www.genome.jp/dbget-bin/www_bget?pfn:HZ99_06950
HZ99_RS06760	7.99978	35.5909	-2.1535	3.8098e-06	1.1667e-05	4-hydroxyphenylacetate isomerase	http://www.genome.jp/dbget-bin/www_bget?pfn:HZ99_06960
HZ99_RS06765	4.61297	31.0635	-2.7515	1.1523e-06	3.8231e-06	2-hydroxyhepta-2,4-diene-1,7-dioate isomerase	http://www.genome.jp/dbget-bin/www_bget?pfn:HZ99_06965
HZ99_RS06770	25.5361	89.3819	-1.8074	1.9274e-10	1.0484e-09	betaine-aldehyde dehydrogenase	http://www.genome.jp/dbget-bin/www_bget?pfn:HZ99_06970
HZ99_RS06775	7.39148	38.2672	-2.3722	5.3796e-07	1.8624e-06	3,4-dihydroxyphenylacetate 2,3-dioxygenase	http://www.genome.jp/dbget-bin/www_bget?pfn:HZ99_06975
HZ99_RS06780	5.93649	17.9007	-1.5923	0.0073619	0.013366	5-carboxymethyl-2-hydroxymuconate isomerase	http://www.genome.jp/dbget-bin/www_bget?pfn:HZ99_06980
HZ99_RS06785	10.3815	58.5886	-2.4966	4.2425e-05	0.0001102	major facilitator transporter	http://www.genome.jp/dbget-bin/www_bget?pfn:HZ99_06985
HZ99_RS06790	20.1392	43.417	-1.1083	0.0017818	0.0035997	2-oxo-hepta-3-ene-1,7-dioate hydratase	http://www.genome.jp/dbget-bin/www_bget?pfn:HZ99_06990
HZ99_RS06795	17.4181	53.0909	-1.6079	3.8565e-06	1.1797e-05	2-keto-3-deoxy-L-rhamnonate aldolase	http://www.genome.jp/dbget-bin/www_bget?pfn:HZ99_06995
HZ99_RS06810	78.2634	161.226	-1.0427	1.4423e-06	4.7126e-06	hypothetical protein	http://www.genome.jp/dbget-bin/www_bget?pfn:HZ99_07010
HZ99_RS06820	6.91283	31.8838	-2.2055	2.1141e-06	6.749e-06	hypothetical protein	http://www.genome.jp/dbget-bin/www_bget?pfn:HZ99_07020
HZ99_RS06835	30.2775	74.9657	-1.308	4.4016e-06	1.3331e-05	hypothetical protein	http://www.genome.jp/dbget-bin/www_bget?pfn:HZ99_07035
HZ99_RS06840	25.7297	99.6187	-1.953	2.6272e-12	1.7732e-11	aldehyde dehydrogenase	http://www.genome.jp/dbget-bin/www_bget?pfn:HZ99_07040
HZ99_RS06910	34.7166	88.5549	-1.3509	6.1078e-07	2.0947e-06	betaine-aldehyde dehydrogenase	http://www.genome.jp/dbget-bin/www_bget?pfn:HZ99_07115
HZ99_RS06940	6.09896	15.9803	-1.3897	0.022208	0.036389	ABC transporter ATP-binding protein	http://www.genome.jp/dbget-bin/www_bget?pfn:HZ99_07145
HZ99_RS06980	25.0408	51.6612	-1.0448	0.013084	0.022449	aliphatic nitrilase	http://www.genome.jp/dbget-bin/www_bget?pfn:HZ99_07185
HZ99_RS06995	61.8617	128.226	-1.0516	4.3043e-06	1.307e-05	salicylyl-CoA 5-hydroxylase	http://www.genome.jp/dbget-bin/www_bget?pfn:HZ99_07200
HZ99_RS07005	21.4771	120.78	-2.4915	2.7287e-07	9.9469e-07	indolepyruvate oxidoreductase subunit B	http://www.genome.jp/dbget-bin/www_bget?pfn:HZ99_07210
HZ99_RS07010	7.95554	82.8964	-3.3813	2.4277e-14	1.9759e-13	major facilitator transporter	http://www.genome.jp/dbget-bin/www_bget?pfn:HZ99_07215
HZ99_RS07015	26.4216	98.2739	-1.8951	1.1459e-11	7.2364e-11	indolepyruvate ferredoxin oxidoreductase	http://www.genome.jp/dbget-bin/www_bget?pfn:HZ99_07220
HZ99_RS07115	512.904	1501.61	-1.5497	3.8893e-27	7.3428e-26	hypothetical protein	http://www.genome.jp/dbget-bin/www_bget?pfn:HZ99_07320
HZ99_RS07125	513.044	2448.56	-2.2548	7.8629e-57	4.0373e-55	hypothetical protein	http://www.genome.jp/dbget-bin/www_bget?pfn:HZ99_07330
HZ99_RS07140	532.559	1101.69	-1.0487	3.0345e-13	2.2318e-12	hypothetical protein	http://www.genome.jp/dbget-bin/www_bget?pfn:HZ99_07345
HZ99_RS07150	78.5863	162.535	-1.0484	9.5904e-05	0.00023659	ribokinase	http://www.genome.jp/dbget-bin/www_bget?pfn:HZ99_07355
HZ99_RS07155	104.32	238.026	-1.1901	4.4672e-05	0.00011566	LacI family transcriptional regulator	http://www.genome.jp/dbget-bin/www_bget?pfn:HZ99_07360
HZ99_RS07175	338.211	2983.87	-3.1412	6.5582e-07	2.2379e-06	glutaminase	http://www.genome.jp/dbget-bin/www_bget?pfn:HZ99_07380
HZ99_RS07200	47.7972	905.827	-4.2442	3.2708e-101	4.729e-99	hypothetical protein	http://www.genome.jp/dbget-bin/www_bget?pfn:HZ99_07405
HZ99_RS07205	93.0302	588.339	-2.6609	4.9535e-52	2.2126e-50	hypothetical protein	http://www.genome.jp/dbget-bin/www_bget?pfn:HZ99_07410
HZ99_RS07375	453.168	1310.65	-1.5322	7.9507e-16	7.256e-15	histidine kinase	http://www.genome.jp/dbget-bin/www_bget?pfn:HZ99_07585
HZ99_RS07410	289.916	676.853	-1.2232	1.9519e-15	1.7213e-14	hydrolase	http://www.genome.jp/dbget-bin/www_bget?pfn:HZ99_07620
HZ99_RS07415	369.727	755.075	-1.0302	6.6308e-12	4.3061e-11	TetR family transcriptional regulator	http://www.genome.jp/dbget-bin/www_bget?pfn:HZ99_07625
HZ99_RS07445	40.6655	107.08	-1.3968	1.3858e-08	6.0813e-08	transporter	http://www.genome.jp/dbget-bin/www_bget?pfn:HZ99_07655
HZ99_RS07545	12.8182	195.308	-3.9295	3.6774e-47	1.3933e-45	effector protein	http://www.genome.jp/dbget-bin/www_bget?pfn:HZ99_07765
HZ99_RS07550	195.119	441.07	-1.1767	1.1065e-12	7.8425e-12	agmatine deiminase	http://www.genome.jp/dbget-bin/www_bget?pfn:HZ99_07775
HZ99_RS07555	34.1974	92.2061	-1.431	7.0529e-08	2.8201e-07	ABC transporter substrate-binding protein	http://www.genome.jp/dbget-bin/www_bget?pfn:HZ99_07780
HZ99_RS07560	9.03346	38.279	-2.0832	6.4283e-06	1.9059e-05	carbon-nitrogen hydrolase	http://www.genome.jp/dbget-bin/www_bget?pfn:HZ99_07785
HZ99_RS07610	12.2864	41.2436	-1.7471	0.00014495	0.00034835	enoyl-CoA hydratase	http://www.genome.jp/dbget-bin/www_bget?pfn:HZ99_07835
HZ99_RS07620	8.54706	24.4361	-1.5155	0.0012766	0.0026317	alpha/beta hydrolase	http://www.genome.jp/dbget-bin/www_bget?pfn:HZ99_07845
HZ99_RS07630	26.3905	72.6173	-1.4603	0.0023765	0.0047016	acyl-CoA dehydrogenase	http://www.genome.jp/dbget-bin/www_bget?pfn:HZ99_15210
HZ99_RS07635	18.4165	50.906	-1.4668	1.8486e-05	5.0933e-05	enoyl-CoA hydratase	http://www.genome.jp/dbget-bin/www_bget?pfn:HZ99_07860
HZ99_RS07665	22.941	49.9078	-1.1213	0.00082555	0.0017573	IclR family transcriptional regulator	http://www.genome.jp/dbget-bin/www_bget?pfn:HZ99_07890
HZ99_RS07670	22.9618	52.3885	-1.19	0.00033186	0.00075217	acyl-CoA dehydrogenase	http://www.genome.jp/dbget-bin/www_bget?pfn:HZ99_07895
HZ99_RS07675	11.4971	42.6913	-1.8927	0.0001432	0.00034491	major facilitator transporter	http://www.genome.jp/dbget-bin/www_bget?pfn:HZ99_02925
HZ99_RS07690	17.0213	58.3812	-1.7782	9.6917e-08	3.7817e-07	LysR family transcriptional regulator	http://www.genome.jp/dbget-bin/www_bget?pfn:HZ99_07915
HZ99_RS07695	23.569	49.0119	-1.0562	0.0015536	0.0031671	hypothetical protein	http://www.genome.jp/dbget-bin/www_bget?pfn:HZ99_07920
HZ99_RS07700	195.408	677.85	-1.7945	2.5755e-22	3.6849e-21	transporter	http://www.genome.jp/dbget-bin/www_bget?pfn:HZ99_07925
HZ99_RS07795	23.3402	47.8483	-1.0357	0.0018643	0.0037519	phosphatase	http://www.genome.jp/dbget-bin/www_bget?pfn:HZ99_08020
HZ99_RS07800	1257.28	2598.88	-1.0476	1.982e-14	1.6301e-13	chromosome partitioning protein ParA	http://www.genome.jp/dbget-bin/www_bget?pfn:HZ99_08025
HZ99_RS07995	12.5088	45.5147	-1.8634	9.5117e-07	3.1903e-06	--	--
HZ99_RS08000	8.81238	48.1882	-2.4511	8.5418e-10	4.3252e-09	UDP-N-acetyl-D-mannosaminuronic acid dehydrogenase	http://www.genome.jp/dbget-bin/www_bget?pfn:HZ99_08225
HZ99_RS08005	36.3573	97.6925	-1.426	1.0054e-06	3.3598e-06	--	--
HZ99_RS08015	18.38	55.3442	-1.5903	2.6961e-06	8.4497e-06	glycosyl transferase family 1	http://www.genome.jp/dbget-bin/www_bget?pfn:HZ99_08240
HZ99_RS08020	13.5891	39.0942	-1.5245	6.9901e-05	0.00017608	hypothetical protein	http://www.genome.jp/dbget-bin/www_bget?pfn:HZ99_08245
HZ99_RS08025	22.6524	1206.03	-5.7345	1.7362e-175	7.9489e-173	chemotaxis protein	http://www.genome.jp/dbget-bin/www_bget?pfn:HZ99_08250
HZ99_RS08120	78.4728	1602.98	-4.3524	6.5191e-132	1.4923e-129	hypothetical protein	http://www.genome.jp/dbget-bin/www_bget?pfn:HZ99_08350
HZ99_RS08160	135.081	445.456	-1.7215	1.5569e-23	2.4028e-22	amino acid ABC transporter substrate-binding protein	http://www.genome.jp/dbget-bin/www_bget?pfn:HZ99_08390
HZ99_RS08175	145.807	737.387	-2.3384	4.203e-46	1.4994e-44	Cro/Cl family transcriptional regulator	http://www.genome.jp/dbget-bin/www_bget?pfn:HZ99_08405
HZ99_RS08180	99.8744	523.242	-2.3893	1.635e-42	5.2223e-41	DNA polymerase III subunit gamma/tau	http://www.genome.jp/dbget-bin/www_bget?pfn:HZ99_08410
HZ99_RS08260	4.89379	16.1391	-1.7215	0.004243	0.0080717	invasion protein IagB	http://www.genome.jp/dbget-bin/www_bget?pfn:HZ99_08495
HZ99_RS08270	14.2392	48.22	-1.7598	1.183e-06	3.9152e-06	hypothetical protein	http://www.genome.jp/dbget-bin/www_bget?pfn:HZ99_08505
HZ99_RS08275	19.3278	66.497	-1.7826	1.1807e-08	5.2439e-08	nitrate transporter	http://www.genome.jp/dbget-bin/www_bget?pfn:HZ99_08515
HZ99_RS08280	4.01483	29.4944	-2.877	5.2889e-08	2.1524e-07	histidine kinase	http://www.genome.jp/dbget-bin/www_bget?pfn:HZ99_08520
HZ99_RS08285	18.4453	66.7395	-1.8553	2.0605e-07	7.6853e-07	MFS transporter	http://www.genome.jp/dbget-bin/www_bget?pfn:HZ99_08525
HZ99_RS08290	22.0698	85.8737	-1.9601	2.5554e-11	1.5428e-10	protein kinase	http://www.genome.jp/dbget-bin/www_bget?pfn:HZ99_08530
HZ99_RS08295	22.4874	66.5577	-1.5655	3.9261e-06	1.199e-05	nitrite reductase	http://www.genome.jp/dbget-bin/www_bget?pfn:HZ99_08535
HZ99_RS08305	57.3626	138.365	-1.2703	2.2307e-07	8.2752e-07	nitrate reductase	http://www.genome.jp/dbget-bin/www_bget?pfn:HZ99_08545
HZ99_RS08320	903.154	3268.28	-1.8555	3.2263e-26	5.8694e-25	RNA polymerase sigma factor SigX	http://www.genome.jp/dbget-bin/www_bget?pfn:HZ99_08560
HZ99_RS08395	318.383	1071.52	-1.7508	2.9654e-31	6.6497e-30	prpD; 2-methylcitrate dehydratase	http://www.genome.jp/dbget-bin/www_bget?pfn:HZ99_08640
HZ99_RS08455	17.9875	48.6671	-1.436	3.632e-05	9.543e-05	nitrate reductase	http://www.genome.jp/dbget-bin/www_bget?pfn:HZ99_08700
HZ99_RS08460	21.4239	52.9124	-1.3044	0.0013759	0.0028258	Asp/Glu/hydantoin racemase	http://www.genome.jp/dbget-bin/www_bget?pfn:HZ99_08705
HZ99_RS08485	50.5637	117.432	-1.2157	4.4357e-07	1.5542e-06	hypothetical protein	http://www.genome.jp/dbget-bin/www_bget?pfn:HZ99_08730
HZ99_RS08490	256.451	710.982	-1.4711	2.6915e-21	3.5891e-20	hypothetical protein	http://www.genome.jp/dbget-bin/www_bget?pfn:HZ99_08735
HZ99_RS08495	12.3307	32.4042	-1.3939	0.0080217	0.014426	hypothetical protein	http://www.genome.jp/dbget-bin/www_bget?pfn:HZ99_08740
HZ99_RS08500	4.31777	22.0643	-2.3534	3.8837e-05	0.00010151	hypothetical protein	http://www.genome.jp/dbget-bin/www_bget?pfn:HZ99_08745
HZ99_RS08505	8.02304	19.9136	-1.3115	0.013051	0.0224	DNA-binding protein	http://www.genome.jp/dbget-bin/www_bget?pfn:HZ99_08750
HZ99_RS08510	16.7369	57.8092	-1.7883	3.0228e-05	8.0422e-05	hypothetical protein	http://www.genome.jp/dbget-bin/www_bget?pfn:HZ99_08755
HZ99_RS08525	3.91084	11.8262	-1.5964	0.020553	0.033838	phage tail protein	http://www.genome.jp/dbget-bin/www_bget?pfn:HZ99_08770
HZ99_RS08530	6.56451	43.4727	-2.7273	1.6685e-10	9.1483e-10	hypothetical protein	http://www.genome.jp/dbget-bin/www_bget?pfn:HZ99_08775
HZ99_RS08535	0	3.62531	#NAME?	0.019279	0.031999	hypothetical protein	http://www.genome.jp/dbget-bin/www_bget?pfn:HZ99_08780
HZ99_RS08540	20.879	110.001	-2.3974	6.4719e-11	3.7232e-10	tail protein	http://www.genome.jp/dbget-bin/www_bget?pfn:HZ99_08785
HZ99_RS08555	1.30141	14.7224	-3.4999	2.9821e-05	7.9379e-05	lysis protein	http://www.genome.jp/dbget-bin/www_bget?pfn:HZ99_08800
HZ99_RS08560	2.26224	9.25397	-2.0323	0.023154	0.037792	lysozyme	http://www.genome.jp/dbget-bin/www_bget?pfn:HZ99_08805
HZ99_RS08580	14.4017	50.7748	-1.8179	4.7657e-07	1.6634e-06	phage tail protein	http://www.genome.jp/dbget-bin/www_bget?pfn:HZ99_08825
HZ99_RS08585	0.665641	21.3847	-5.0057	1.9861e-09	9.6565e-09	virion morphogenesis protein	http://www.genome.jp/dbget-bin/www_bget?pfn:HZ99_08830
HZ99_RS08590	3.94071	12.3681	-1.6501	0.023016	0.037611	tail protein	http://www.genome.jp/dbget-bin/www_bget?pfn:HZ99_08835
HZ99_RS08615	50.3767	100.979	-1.0032	3.5609e-05	9.3695e-05	terminase	http://www.genome.jp/dbget-bin/www_bget?pfn:HZ99_08860
HZ99_RS08650	20.1601	57.8264	-1.5202	0.001034	0.00217	hypothetical protein	http://www.genome.jp/dbget-bin/www_bget?pfn:HZ99_08900
HZ99_RS08685	25.064	54.7108	-1.1262	0.00036476	0.00082097	acyl-phosphate glycerol 3-phosphate acyltransferase	http://www.genome.jp/dbget-bin/www_bget?pfn:HZ99_08940
HZ99_RS08720	80.0112	166.306	-1.0556	7.5586e-07	2.5682e-06	hypothetical protein	http://www.genome.jp/dbget-bin/www_bget?pfn:HZ99_08980
HZ99_RS08725	168.352	383.568	-1.188	3.1092e-12	2.0857e-11	hypothetical protein	http://www.genome.jp/dbget-bin/www_bget?pfn:HZ99_08985
HZ99_RS08735	196.19	819.384	-2.0623	2.7732e-39	8.2356e-38	hypothetical protein	http://www.genome.jp/dbget-bin/www_bget?pfn:HZ99_08995
HZ99_RS08810	16.1154	105.672	-2.7131	1.1711e-19	1.4018e-18	hypothetical protein	http://www.genome.jp/dbget-bin/www_bget?pfn:HZ99_09070
HZ99_RS08820	176.635	386.241	-1.1287	2.4267e-11	1.4683e-10	hypothetical protein	http://www.genome.jp/dbget-bin/www_bget?pfn:HZ99_09080
HZ99_RS08825	47.4513	140.26	-1.5636	8.912e-12	5.7133e-11	hypothetical protein	http://www.genome.jp/dbget-bin/www_bget?pfn:HZ99_09085
HZ99_RS08980	117.512	281.97	-1.2627	9.1964e-12	5.8887e-11	competence protein ComEC	http://www.genome.jp/dbget-bin/www_bget?pfn:HZ99_09240
HZ99_RS09040	502.435	2750.41	-2.4526	1.2166e-18	1.3782e-17	membrane protein	http://www.genome.jp/dbget-bin/www_bget?pfn:HZ99_09300
HZ99_RS09055	32.6712	92.8824	-1.5074	0.00034158	0.00077228	C4-dicarboxylate transporter	http://www.genome.jp/dbget-bin/www_bget?pfn:HZ99_09315
HZ99_RS09185	201.8	2904.64	-3.8474	1.5206e-135	3.9782e-133	flagellar hook protein FlgE	http://www.genome.jp/dbget-bin/www_bget?pfn:HZ99_09455
HZ99_RS09190	36.9011	663.289	-4.1679	5.823e-64	3.999e-62	flagellar basal body rod modification protein FlgD	http://www.genome.jp/dbget-bin/www_bget?pfn:HZ99_09460
HZ99_RS09195	13.3225	183.281	-3.7821	4.333e-43	1.4341e-41	flagellar basal body rod protein FlgC	http://www.genome.jp/dbget-bin/www_bget?pfn:HZ99_09465
HZ99_RS09200	31.0459	350.651	-3.4976	1.766e-59	9.8006e-58	flagellar basal body rod protein FlgB	http://www.genome.jp/dbget-bin/www_bget?pfn:HZ99_09470
HZ99_RS09210	895.527	2005.77	-1.1633	6.7468e-17	6.764e-16	chemotaxis protein CheW	http://www.genome.jp/dbget-bin/www_bget?pfn:HZ99_09480
HZ99_RS09215	36.4626	236.935	-2.7	3.7051e-34	9.1282e-33	flagellar basal body P-ring biosynthesis protein FlgA	http://www.genome.jp/dbget-bin/www_bget?pfn:HZ99_09485
HZ99_RS09220	920.381	2311.35	-1.3284	1.4013e-21	1.9247e-20	flagellar biosynthesis anti-sigma factor FlgM	http://www.genome.jp/dbget-bin/www_bget?pfn:HZ99_09490
HZ99_RS09225	191.293	481.235	-1.331	9.7178e-16	8.8247e-15	flagellar biosynthesis protein FlgN	http://www.genome.jp/dbget-bin/www_bget?pfn:HZ99_09495
HZ99_RS09280	59.7311	156.935	-1.3936	2.1134e-10	1.1451e-09	iron ABC transporter permease	http://www.genome.jp/dbget-bin/www_bget?pfn:HZ99_09550
HZ99_RS09295	129.415	314.07	-1.2791	6.0003e-13	4.3206e-12	UDP phosphate 4-deoxy-4-formamido-L-arabinose transferase	http://www.genome.jp/dbget-bin/www_bget?pfn:HZ99_09565
HZ99_RS09305	48.4251	124.211	-1.359	1.2008e-08	5.3245e-08	4-deoxy-4-formamido-L-arabinose-phospho-UDP deformylase	http://www.genome.jp/dbget-bin/www_bget?pfn:HZ99_09575
HZ99_RS09310	124.044	250.885	-1.0162	2.5048e-08	1.0551e-07	4-amino-4-deoxy-L-arabinose transferase	http://www.genome.jp/dbget-bin/www_bget?pfn:HZ99_09580
HZ99_RS09485	6.65413	16.4274	-1.3038	0.020672	0.034024	hypothetical protein	http://www.genome.jp/dbget-bin/www_bget?pfn:HZ99_09760
HZ99_RS09545	8.76166	22.8269	-1.3815	0.0051053	0.0095599	hypothetical protein	http://www.genome.jp/dbget-bin/www_bget?pfn:HZ99_09820
HZ99_RS09550	3.59352	17.3944	-2.2752	0.028	0.044835	hypothetical protein	http://www.genome.jp/dbget-bin/www_bget?pfn:HZ99_09825
HZ99_RS09555	2509.52	8820.75	-1.8135	6.3953e-25	1.0745e-23	DNA-binding protein	http://www.genome.jp/dbget-bin/www_bget?pfn:HZ99_09835
HZ99_RS09640	92.0737	215.26	-1.2252	7.1384e-10	3.6414e-09	hypothetical protein	http://www.genome.jp/dbget-bin/www_bget?pfn:HZ99_11550
HZ99_RS09695	14.0689	61.5446	-2.1291	4.6345e-10	2.4066e-09	hypothetical protein	http://www.genome.jp/dbget-bin/www_bget?pfn:HZ99_09975
HZ99_RS09745	153.849	1531.6	-3.3155	1.088e-74	9.3398e-73	chemotaxis protein	http://www.genome.jp/dbget-bin/www_bget?pfn:HZ99_10025
HZ99_RS09765	84.4337	844.438	-3.3221	2.167e-82	2.0887e-80	chemotaxis protein	http://www.genome.jp/dbget-bin/www_bget?pfn:HZ99_10045
HZ99_RS09770	10.7927	41.9179	-1.9575	7.9665e-07	2.6951e-06	magnesium transporter CorA	http://www.genome.jp/dbget-bin/www_bget?pfn:HZ99_10050
HZ99_RS09785	65.6496	168.668	-1.3613	5.0226e-08	2.0516e-07	allophanate hydrolase	http://www.genome.jp/dbget-bin/www_bget?pfn:HZ99_10065
HZ99_RS09790	95.6551	234.279	-1.2923	0.002087	0.0041694	LamB/YcsF family protein	http://www.genome.jp/dbget-bin/www_bget?pfn:HZ99_10070
HZ99_RS09890	14.7345	354.472	-4.5884	1.3153e-80	1.2459e-78	hypothetical protein	http://www.genome.jp/dbget-bin/www_bget?pfn:HZ99_10170
HZ99_RS09895	1055.43	2891.65	-1.4541	3.8145e-23	5.726e-22	pili assembly chaperone	http://www.genome.jp/dbget-bin/www_bget?pfn:HZ99_10175
HZ99_RS09915	152.663	678.564	-2.1521	1.7581e-39	5.278e-38	hypothetical protein	http://www.genome.jp/dbget-bin/www_bget?pfn:HZ99_10200
HZ99_RS09985	301.629	749.841	-1.3138	3.0613e-08	1.2819e-07	porin	http://www.genome.jp/dbget-bin/www_bget?pfn:HZ99_10270
HZ99_RS10070	111.296	261.44	-1.2321	1.5362e-10	8.474e-10	membrane protein	http://www.genome.jp/dbget-bin/www_bget?pfn:HZ99_10355
HZ99_RS10075	32.679	111.279	-1.7677	5.4646e-12	3.5826e-11	peptidase	http://www.genome.jp/dbget-bin/www_bget?pfn:HZ99_05560
HZ99_RS10100	1038.31	4298.92	-2.0497	1.1043e-49	4.4611e-48	pseudouridine synthase	http://www.genome.jp/dbget-bin/www_bget?pfn:HZ99_10390
HZ99_RS10105	14.7279	49.6287	-1.7526	7.6094e-07	2.5805e-06	Fe-S oxidoreductase	http://www.genome.jp/dbget-bin/www_bget?pfn:HZ99_10395
HZ99_RS10170	1370.23	4119.68	-1.5881	9.7537e-32	2.2143e-30	amino acid APC transporter	http://www.genome.jp/dbget-bin/www_bget?pfn:HZ99_10460
HZ99_RS10175	4862.17	11940.8	-1.2962	4.99e-17	5.0675e-16	arginine deiminase	http://www.genome.jp/dbget-bin/www_bget?pfn:HZ99_10465
HZ99_RS10180	4397.13	9530.03	-1.1159	1.7844e-11	1.0991e-10	ornithine carbamoyltransferase	http://www.genome.jp/dbget-bin/www_bget?pfn:HZ99_10470
HZ99_RS10185	3674.59	7414.74	-1.0128	2.7694e-11	1.661e-10	carbamate kinase	http://www.genome.jp/dbget-bin/www_bget?pfn:HZ99_10475
HZ99_RS10205	14.2392	418.354	-4.8768	1.026e-93	1.1743e-91	glycine cleavage system protein GcvH2	http://www.genome.jp/dbget-bin/www_bget?pfn:HZ99_10495
HZ99_RS10210	259.394	3052.27	-3.5567	5.7629e-121	1.0918e-118	glycine cleavage system protein GcvP2	http://www.genome.jp/dbget-bin/www_bget?pfn:HZ99_10500
HZ99_RS10215	60.883	541.888	-3.1539	1.7601e-51	7.6744e-50	serine dehydratase SdaA	http://www.genome.jp/dbget-bin/www_bget?pfn:HZ99_10505
HZ99_RS10220	157.131	1166.47	-2.8921	1.7748e-73	1.434e-71	glycine cleavage system protein GcvT2	http://www.genome.jp/dbget-bin/www_bget?pfn:HZ99_10510
HZ99_RS10300	584.552	2254.31	-1.9473	1.5561e-42	4.9995e-41	cell envelope biogenesis protein TolA	http://www.genome.jp/dbget-bin/www_bget?pfn:HZ99_10590
HZ99_RS10310	346.58	693.433	-1.0006	1.6263e-11	1.0039e-10	protein tolQ	http://www.genome.jp/dbget-bin/www_bget?pfn:HZ99_10600
HZ99_RS10315	308.364	700.126	-1.183	9.1584e-15	7.6702e-14	4-hydroxybenzoyl-CoA thioesterase	http://www.genome.jp/dbget-bin/www_bget?pfn:HZ99_10605
HZ99_RS10385	839.996	2282.54	-1.4422	6.2477e-26	1.1219e-24	mechanosensitive ion channel protein MscS	http://www.genome.jp/dbget-bin/www_bget?pfn:HZ99_10675
HZ99_RS10435	89.2587	531.536	-2.5741	1.4623e-47	5.6576e-46	chemotaxis protein	http://www.genome.jp/dbget-bin/www_bget?pfn:HZ99_10725
HZ99_RS10535	10.4986	350.57	-5.0614	4.0189e-09	1.8888e-08	MFS transporter	http://www.genome.jp/dbget-bin/www_bget?pfn:HZ99_10825
HZ99_RS10600	211.742	1017.01	-2.264	2.5327e-05	6.8276e-05	TonB-dependent receptor	http://www.genome.jp/dbget-bin/www_bget?pfn:HZ99_10890
HZ99_RS10605	356.139	779.16	-1.1295	0.010617	0.018618	heme oxygenase	http://www.genome.jp/dbget-bin/www_bget?pfn:HZ99_10895
HZ99_RS10615	51.0658	769.459	-3.9134	2.1572e-98	2.8906e-96	chemotaxis protein	http://www.genome.jp/dbget-bin/www_bget?pfn:HZ99_10905
HZ99_RS10745	238.51	786.049	-1.7206	3.7896e-28	7.5436e-27	hypothetical protein	http://www.genome.jp/dbget-bin/www_bget?pfn:HZ99_11035
HZ99_RS10850	294.216	1206.74	-2.0362	9.4269e-42	2.9765e-40	hypothetical protein	http://www.genome.jp/dbget-bin/www_bget?pfn:HZ99_11140
HZ99_RS10875	9.14647	34.4837	-1.9146	4.4749e-05	0.0001158	lysozyme	http://www.genome.jp/dbget-bin/www_bget?pfn:HZ99_11165
HZ99_RS10880	9.50014	44.7969	-2.2374	3.83e-08	1.5821e-07	lysozyme	http://www.genome.jp/dbget-bin/www_bget?pfn:HZ99_11170
HZ99_RS10905	45.1477	134.423	-1.5741	4.4887e-11	2.6291e-10	hypothetical protein	http://www.genome.jp/dbget-bin/www_bget?pfn:HZ99_11195
HZ99_RS10910	74.2242	170.601	-1.2007	7.3253e-07	2.4935e-06	phage tail protein	http://www.genome.jp/dbget-bin/www_bget?pfn:HZ99_11200
HZ99_RS10915	72.4266	260.625	-1.8474	1.1535e-11	7.2761e-11	tail protein	http://www.genome.jp/dbget-bin/www_bget?pfn:HZ99_11205
HZ99_RS10920	6.08346	15.7609	-1.3734	0.026269	0.042285	hypothetical protein	http://www.genome.jp/dbget-bin/www_bget?pfn:HZ99_11210
HZ99_RS10930	46.5906	108.424	-1.2186	1.4383e-06	4.7036e-06	hypothetical protein	http://www.genome.jp/dbget-bin/www_bget?pfn:HZ99_11220
HZ99_RS10935	19.3541	48.9865	-1.3397	0.00014464	0.00034777	tail fiber protein	http://www.genome.jp/dbget-bin/www_bget?pfn:HZ99_11225
HZ99_RS10940	17.6002	63.7136	-1.856	1.1025e-07	4.2655e-07	tail protein	http://www.genome.jp/dbget-bin/www_bget?pfn:HZ99_11230
HZ99_RS10945	41.7519	157.678	-1.9171	3.1381e-07	1.1298e-06	baseplate J protein	http://www.genome.jp/dbget-bin/www_bget?pfn:HZ99_11235
HZ99_RS10955	24.2866	82.5965	-1.7659	1.7738e-05	4.9118e-05	baseplate assembly protein	http://www.genome.jp/dbget-bin/www_bget?pfn:HZ99_11245
HZ99_RS10960	18.6584	79.5645	-2.0923	3.6202e-08	1.5011e-07	hypothetical protein	http://www.genome.jp/dbget-bin/www_bget?pfn:HZ99_11250
HZ99_RS10965	13.4344	42.6	-1.6649	0.0028909	0.0056481	pyocin R2, holin	http://www.genome.jp/dbget-bin/www_bget?pfn:HZ99_11255
HZ99_RS11040	67.0054	1095.05	-4.0306	2.3776e-115	4.3543e-113	membrane protein	http://www.genome.jp/dbget-bin/www_bget?pfn:HZ99_11330
HZ99_RS11065	1915.92	6683.33	-1.8025	2.5834e-23	3.91e-22	bacterioferritin	http://www.genome.jp/dbget-bin/www_bget?pfn:HZ99_11355
HZ99_RS11110	3290.03	17312.7	-2.3957	2.3265e-62	1.5037e-60	glpD; glycerol-3-phosphate dehydrogenase	http://www.genome.jp/dbget-bin/www_bget?pfn:HZ99_11400
HZ99_RS11115	659.23	2115.28	-1.682	8.3535e-25	1.395e-23	ABC transporter	http://www.genome.jp/dbget-bin/www_bget?pfn:HZ99_11405
HZ99_RS11120	96.3961	418.319	-2.1176	7.1642e-32	1.6332e-30	amino acid ABC transporter permease	http://www.genome.jp/dbget-bin/www_bget?pfn:HZ99_11410
HZ99_RS11125	50.4442	297.904	-2.5621	7.9357e-34	1.9464e-32	amino acid ABC transporter permease	http://www.genome.jp/dbget-bin/www_bget?pfn:HZ99_11415
HZ99_RS11130	194.421	912.92	-2.2313	4.4356e-27	8.3457e-26	amino acid ABC transporter ATP-binding protein	http://www.genome.jp/dbget-bin/www_bget?pfn:HZ99_11420
HZ99_RS11135	144.496	322.235	-1.1571	7.6514e-11	4.3697e-10	histidine kinase	http://www.genome.jp/dbget-bin/www_bget?pfn:HZ99_11425
HZ99_RS11140	134.56	280.365	-1.0591	4.7225e-09	2.1895e-08	Fis family transcriptional regulator	http://www.genome.jp/dbget-bin/www_bget?pfn:HZ99_11430
HZ99_RS11165	6.26932	28.7825	-2.1988	0.00025071	0.0005807	alpha/beta hydrolase	http://www.genome.jp/dbget-bin/www_bget?pfn:HZ99_11455
HZ99_RS11170	7.02458	88.1586	-3.6496	5.4821e-25	9.2672e-24	adenosylmethionine-8-amino-7-oxononanoate aminotransferase	http://www.genome.jp/dbget-bin/www_bget?pfn:HZ99_11460
HZ99_RS11175	7.87367	51.5904	-2.712	1.5238e-11	9.4383e-11	2,3-diketo-5-methylthio-1-phosphopentane phosphatase	http://www.genome.jp/dbget-bin/www_bget?pfn:HZ99_11465
HZ99_RS11185	5.25649	16.3059	-1.6332	0.0098863	0.01742	transporter	http://www.genome.jp/dbget-bin/www_bget?pfn:HZ99_11475
HZ99_RS11195	13.9518	61.968	-2.1511	4.3647e-10	2.2687e-09	arginase	http://www.genome.jp/dbget-bin/www_bget?pfn:HZ99_11485
HZ99_RS11205	19.9157	68.9482	-1.7916	1.3532e-06	4.4435e-06	alpha/beta hydrolase	http://www.genome.jp/dbget-bin/www_bget?pfn:HZ99_11495
HZ99_RS11225	277.802	2047.61	-2.8818	8.5447e-49	3.3773e-47	chemotaxis protein CheY	http://www.genome.jp/dbget-bin/www_bget?pfn:HZ99_11515
HZ99_RS11245	61.5583	142.396	-1.2099	0.00018456	0.00043781	membrane protein	http://www.genome.jp/dbget-bin/www_bget?pfn:HZ99_11535
HZ99_RS11255	207.184	824.161	-1.992	3.5894e-15	3.1055e-14	glycosyl transferase family 51	http://www.genome.jp/dbget-bin/www_bget?pfn:HZ99_11545
HZ99_RS11265	35.6224	82.5994	-1.2133	8.2133e-06	2.3964e-05	hypothetical protein	http://www.genome.jp/dbget-bin/www_bget?pfn:HZ99_11555
HZ99_RS11275	5.99624	27.2521	-2.1842	1.3042e-05	3.6973e-05	pilus assembly protein	http://www.genome.jp/dbget-bin/www_bget?pfn:HZ99_11565
HZ99_RS11280	21.5148	105.607	-2.2953	5.3099e-16	4.9112e-15	pilus assembly protein	http://www.genome.jp/dbget-bin/www_bget?pfn:HZ99_11570
HZ99_RS11285	11.172	44.4714	-1.993	3.3821e-07	1.2097e-06	adhesin major subunit pilin	http://www.genome.jp/dbget-bin/www_bget?pfn:HZ99_11575
HZ99_RS11310	80.2915	177.863	-1.1474	2.5526e-08	1.0738e-07	TonB-dependent receptor	http://www.genome.jp/dbget-bin/www_bget?pfn:HZ99_11600
HZ99_RS11335	25.4542	93.7764	-1.8813	3.2064e-11	1.9169e-10	cobalamin biosynthesis protein CobW	http://www.genome.jp/dbget-bin/www_bget?pfn:HZ99_11625
HZ99_RS11340	6.23944	22.909	-1.8764	0.00052011	0.0011444	--	--
HZ99_RS11345	31.9549	72.1389	-1.1747	0.00015439	0.00036958	3-oxoacyl-ACP reductase	http://www.genome.jp/dbget-bin/www_bget?pfn:HZ99_11635
HZ99_RS11355	49.5485	144.238	-1.5415	3.8643e-11	2.2902e-10	--	--
HZ99_RS11360	28.2209	87.6382	-1.6348	3.2283e-09	1.525e-08	hypothetical protein	http://www.genome.jp/dbget-bin/www_bget?pfn:HZ99_11650
HZ99_RS11410	33.4175	70.2838	-1.0726	0.000116	0.00028388	DNA recombination protein RecO	http://www.genome.jp/dbget-bin/www_bget?pfn:HZ99_11700
HZ99_RS11510	6.30694	18.5895	-1.5595	0.0042812	0.0081359	hypothetical protein	http://www.genome.jp/dbget-bin/www_bget?pfn:HZ99_11800
HZ99_RS11530	10.7119	37.7381	-1.8168	0.00074917	0.0016059	fimbrial chaperone protein	http://www.genome.jp/dbget-bin/www_bget?pfn:HZ99_11820
HZ99_RS11535	29.2922	133.093	-2.1838	3.7905e-09	1.783e-08	outer membrane usher protein	http://www.genome.jp/dbget-bin/www_bget?pfn:HZ99_11825
HZ99_RS11540	6.17308	45.6686	-2.8871	2.1329e-11	1.3006e-10	hypothetical protein	http://www.genome.jp/dbget-bin/www_bget?pfn:HZ99_11830
HZ99_RS11545	24.0357	52.0247	-1.114	0.00055276	0.0012104	hypothetical protein	http://www.genome.jp/dbget-bin/www_bget?pfn:HZ99_11835
HZ99_RS11565	22.5628	54.8187	-1.2807	0.000135	0.00032803	amino acid ABC transporter permease	http://www.genome.jp/dbget-bin/www_bget?pfn:HZ99_11855
HZ99_RS11575	46.6374	134.053	-1.5232	5.471e-11	3.1773e-10	amino acid ABC transporter substrate-binding protein	http://www.genome.jp/dbget-bin/www_bget?pfn:HZ99_11865
HZ99_RS11625	14.4448	61.9152	-2.0997	9.4592e-10	4.7678e-09	GDP-mannose 6-dehydrogenase AlgD	http://www.genome.jp/dbget-bin/www_bget?pfn:HZ99_11915
HZ99_RS11630	11.4882	54.4878	-2.2458	5.1295e-10	2.6412e-09	alginate biosynthesis protein Alg8	http://www.genome.jp/dbget-bin/www_bget?pfn:HZ99_11920
HZ99_RS11635	11.9458	42.3829	-1.827	2.6993e-06	8.4549e-06	alginate biosynthesis protein Alg44	http://www.genome.jp/dbget-bin/www_bget?pfn:HZ99_11925
HZ99_RS11640	19.6438	81.8613	-2.0591	1.1139e-06	3.7021e-06	alginate biosynthetic protein AlgK precursor	http://www.genome.jp/dbget-bin/www_bget?pfn:HZ99_11930
HZ99_RS11645	5.92213	58.0864	-3.294	1.1572e-15	1.044e-14	alginate production outer membrane protein AlgE precursor	http://www.genome.jp/dbget-bin/www_bget?pfn:HZ99_11935
HZ99_RS11650	12.1461	51.5874	-2.0865	2.1946e-08	9.3175e-08	alginate-c5-mannuronan-epimerase AlgG	http://www.genome.jp/dbget-bin/www_bget?pfn:HZ99_11940
HZ99_RS11655	12.8571	44.005	-1.7751	4.0253e-06	1.2266e-05	alginate biosynthesis protein AlgX	http://www.genome.jp/dbget-bin/www_bget?pfn:HZ99_11945
HZ99_RS11660	14.2924	42.3396	-1.5668	2.379e-05	6.4513e-05	poly(beta-d-mannuronate) lyase precursor AlgL	http://www.genome.jp/dbget-bin/www_bget?pfn:HZ99_11950
HZ99_RS11665	17.2269	83.7106	-2.2808	2.6077e-11	1.5726e-10	alginate o-acetyltransferase AlgI	http://www.genome.jp/dbget-bin/www_bget?pfn:HZ99_11955
HZ99_RS11670	5.61918	46.9766	-3.0635	8.587e-10	4.3441e-09	alginate o-acetyltransferase AlgJ	http://www.genome.jp/dbget-bin/www_bget?pfn:HZ99_11960
HZ99_RS11675	17.01	49.036	-1.5275	1.5341e-05	4.2761e-05	alginate o-acetyltransferase AlgF	http://www.genome.jp/dbget-bin/www_bget?pfn:HZ99_11965
HZ99_RS11710	21.9282	134.718	-2.6191	1.3504e-10	7.4787e-10	fusaric acid resistance protein	http://www.genome.jp/dbget-bin/www_bget?pfn:HZ99_12000
HZ99_RS11730	203.359	519.568	-1.3533	7.9637e-17	7.9118e-16	chemotaxis protein CheW	http://www.genome.jp/dbget-bin/www_bget?pfn:HZ99_12020
HZ99_RS11735	22.9124	71.0469	-1.6326	5.9703e-08	2.4136e-07	GNAT family acetyltransferase	http://www.genome.jp/dbget-bin/www_bget?pfn:HZ99_12025
HZ99_RS11740	19.0237	149.85	-2.9776	4.4323e-29	8.9526e-28	Fe-S oxidoreductase	http://www.genome.jp/dbget-bin/www_bget?pfn:HZ99_12030
HZ99_RS11745	126.503	328.151	-1.3752	4.3553e-09	2.033e-08	chemotaxis protein	http://www.genome.jp/dbget-bin/www_bget?pfn:HZ99_12035
HZ99_RS11785	91.1171	200.603	-1.1385	6.5402e-09	2.9745e-08	deoxyribonuclease	http://www.genome.jp/dbget-bin/www_bget?pfn:HZ99_12075
HZ99_RS11895	1103.99	5284.42	-2.259	1.7124e-60	1.0116e-58	cell envelope biogenesis protein OmpA	http://www.genome.jp/dbget-bin/www_bget?pfn:HZ99_12185
HZ99_RS11915	1083.95	2531.19	-1.2235	1.7177e-06	5.5382e-06	hypothetical protein	http://www.genome.jp/dbget-bin/www_bget?pfn:HZ99_12205
HZ99_RS11945	155.017	662.477	-2.0954	2.7711e-29	5.6386e-28	membrane protein	http://www.genome.jp/dbget-bin/www_bget?pfn:HZ99_12235
HZ99_RS11955	41.3145	429.184	-3.3769	1.9562e-63	1.3268e-61	chemotaxis protein	http://www.genome.jp/dbget-bin/www_bget?pfn:HZ99_12245
HZ99_RS11995	3.60014	31.4977	-3.1291	5.6281e-09	2.5854e-08	hypothetical protein	http://www.genome.jp/dbget-bin/www_bget?pfn:HZ99_12285
HZ99_RS12105	15.9684	1111.08	-6.1206	2.4702e-180	1.2337e-177	RNA polymerase factor sigma-54	http://www.genome.jp/dbget-bin/www_bget?pfn:HZ99_12400
HZ99_RS12130	200.787	1868.18	-3.2179	1.2013e-42	3.8822e-41	divalent cation transporter	http://www.genome.jp/dbget-bin/www_bget?pfn:HZ99_12425
HZ99_RS12135	100.413	1762.11	-4.1333	2.2698e-33	5.3984e-32	superoxide dismutase	http://www.genome.jp/dbget-bin/www_bget?pfn:HZ99_12430
HZ99_RS12140	32.9472	418.323	-3.6664	2.1914e-25	3.81e-24	hypothetical protein	http://www.genome.jp/dbget-bin/www_bget?pfn:HZ99_12435
HZ99_RS12145	251.224	1754.19	-2.8038	5.5771e-25	9.399e-24	aspA; aspartate ammonia-lyase	http://www.genome.jp/dbget-bin/www_bget?pfn:HZ99_12440
HZ99_RS12350	233.415	522.758	-1.1632	7.7089e-07	2.6111e-06	porin	http://www.genome.jp/dbget-bin/www_bget?pfn:HZ99_12645
HZ99_RS12385	17.6768	116.562	-2.7212	1.4535e-21	1.9914e-20	outer membrane receptor protein	http://www.genome.jp/dbget-bin/www_bget?pfn:HZ99_12680
HZ99_RS12395	111.031	351.545	-1.6627	1.0543e-20	1.3534e-19	glycine/betaine ABC transporter permease	http://www.genome.jp/dbget-bin/www_bget?pfn:HZ99_12690
HZ99_RS12400	43.6575	114.593	-1.3922	9.9862e-09	4.4714e-08	glycine/betaine ABC transporter substrate-binding protein	http://www.genome.jp/dbget-bin/www_bget?pfn:HZ99_12695
HZ99_RS12405	20.1822	44.8877	-1.1532	0.00072839	0.001565	choline ABC transporter permease	http://www.genome.jp/dbget-bin/www_bget?pfn:HZ99_12700
HZ99_RS12710	919.23	3890.65	-2.0815	1.1705e-05	3.3437e-05	hypothetical protein	http://www.genome.jp/dbget-bin/www_bget?pfn:HZ99_13010
HZ99_RS12745	206.789	568.671	-1.4594	7.5845e-20	9.2599e-19	membrane protein	http://www.genome.jp/dbget-bin/www_bget?pfn:HZ99_13045
HZ99_RS12755	72.7733	162.673	-1.1605	2.7668e-07	1.0067e-06	hypothetical protein	http://www.genome.jp/dbget-bin/www_bget?pfn:HZ99_13055
HZ99_RS12795	206.794	541.281	-1.3882	3.8124e-07	1.3478e-06	pilus assembly protein	http://www.genome.jp/dbget-bin/www_bget?pfn:HZ99_13095
HZ99_RS12825	469.656	1292.72	-1.4607	7.5715e-14	5.8671e-13	LuxR family transcriptional regulator	http://www.genome.jp/dbget-bin/www_bget?pfn:HZ99_13125
HZ99_RS12835	530.634	1065.9	-1.0063	2.6867e-06	8.4297e-06	ubiquinol oxidase subunit II	http://www.genome.jp/dbget-bin/www_bget?pfn:HZ99_13140
HZ99_RS12880	29.2403	85.7276	-1.5518	1.8143e-08	7.8363e-08	shikimate dehydrogenase	http://www.genome.jp/dbget-bin/www_bget?pfn:HZ99_13190
HZ99_RS13030	22.7498	52.6033	-1.2093	0.00016745	0.00039894	LysR family transcriptional regulator	http://www.genome.jp/dbget-bin/www_bget?pfn:HZ99_13355
HZ99_RS13050	76.2054	172.863	-1.1817	8.9805e-05	0.00022285	diguanylate cyclase	http://www.genome.jp/dbget-bin/www_bget?pfn:HZ99_13375
HZ99_RS13100	688.29	2393.72	-1.7982	4.1131e-38	1.1471e-36	hypothetical protein	http://www.genome.jp/dbget-bin/www_bget?pfn:HZ99_13425
HZ99_RS13125	798.988	1600.15	-1.002	6.4495e-13	4.6319e-12	acyl-CoA dehydrogenase	http://www.genome.jp/dbget-bin/www_bget?pfn:HZ99_13450
HZ99_RS13190	892.273	7568.17	-3.0844	2.1501e-09	1.0399e-08	hypothetical protein	http://www.genome.jp/dbget-bin/www_bget?pfn:HZ99_13515
HZ99_RS13210	12.155	34.6663	-1.512	0.0002226	0.00052107	lipoyl synthase	http://www.genome.jp/dbget-bin/www_bget?pfn:HZ99_13535
HZ99_RS13355	168.764	500.597	-1.5686	6.2052e-15	5.2773e-14	aldehyde dehydrogenase	http://www.genome.jp/dbget-bin/www_bget?pfn:HZ99_13680
HZ99_RS13360	28.5823	73.0393	-1.3536	3.954e-06	1.2068e-05	ethanolamine transporter	http://www.genome.jp/dbget-bin/www_bget?pfn:HZ99_13685
HZ99_RS13425	13.6841	39.066	-1.5134	0.00099165	0.0020914	hypothetical protein	http://www.genome.jp/dbget-bin/www_bget?pfn:HZ99_13750
HZ99_RS13585	9.83296	30.3101	-1.6241	0.00028253	0.00064865	hypothetical protein	http://www.genome.jp/dbget-bin/www_bget?pfn:HZ99_13925
HZ99_RS13595	6.94157	29.7217	-2.0982	9.8095e-06	2.832e-05	alkaline phosphatase	http://www.genome.jp/dbget-bin/www_bget?pfn:HZ99_13935
HZ99_RS13640	41.3641	93.4107	-1.1752	3.558e-06	1.0933e-05	crystallin J1	http://www.genome.jp/dbget-bin/www_bget?pfn:HZ99_13985
HZ99_RS13715	35.0984	96.6304	-1.4611	1.9517e-08	8.4032e-08	hypothetical protein	http://www.genome.jp/dbget-bin/www_bget?pfn:HZ99_14060
HZ99_RS13720	38.2958	115.136	-1.5881	2.9906e-10	1.5783e-09	glycine/betaine transmethylase	http://www.genome.jp/dbget-bin/www_bget?pfn:HZ99_14065
HZ99_RS13770	35.8046	74.2219	-1.0517	0.00013661	0.00033166	iron-hydroxamate ABC transporter substrate-binding protein	http://www.genome.jp/dbget-bin/www_bget?pfn:HZ99_14120
HZ99_RS14350	115.369	231.969	-1.0077	4.0361e-06	1.2292e-05	transcriptional regulator	http://www.genome.jp/dbget-bin/www_bget?pfn:HZ99_14700
HZ99_RS14415	5652.03	11986.1	-1.0845	1.3002e-10	7.2225e-10	serine/threonine protein kinase	http://www.genome.jp/dbget-bin/www_bget?pfn:HZ99_14765
HZ99_RS14420	698.623	1967.37	-1.4937	3.1931e-08	1.333e-07	hypothetical protein	http://www.genome.jp/dbget-bin/www_bget?pfn:HZ99_14770
HZ99_RS14425	701.437	2230.93	-1.6693	9.6285e-15	8.0393e-14	SpoVR family protein	http://www.genome.jp/dbget-bin/www_bget?pfn:HZ99_14775
HZ99_RS14470	362.507	1033.96	-1.5121	1.4319e-18	1.6022e-17	diguanylate cyclase	http://www.genome.jp/dbget-bin/www_bget?pfn:HZ99_14820
HZ99_RS14540	45.2816	95.5961	-1.078	2.9084e-05	7.7642e-05	hypothetical protein	http://www.genome.jp/dbget-bin/www_bget?pfn:HZ99_14890
HZ99_RS14800	121.614	304.166	-1.3225	1.6009e-13	1.2115e-12	pyrroloquinoline quinone biosynthesis protein PqqB	http://www.genome.jp/dbget-bin/www_bget?pfn:HZ99_15155
HZ99_RS14840	201.32	1361.81	-2.758	1.3813e-60	8.2486e-59	diguanylate cyclase	http://www.genome.jp/dbget-bin/www_bget?pfn:HZ99_15205
HZ99_RS14865	17.4116	50.0827	-1.5243	0.0006747	0.0014582	transporter	http://www.genome.jp/dbget-bin/www_bget?pfn:HZ99_15230
HZ99_RS14910	231.955	1440.54	-2.6347	2.903e-66	2.1265e-64	response regulator	http://www.genome.jp/dbget-bin/www_bget?pfn:HZ99_15275
HZ99_RS14920	23.2895	98.5909	-2.0818	0.026331	0.042355	DNA polymerase III subunit epsilon	http://www.genome.jp/dbget-bin/www_bget?pfn:HZ99_15285
HZ99_RS14930	165.603	342.043	-1.0465	0.00021918	0.00051417	amino acid ABC transporter substrate-binding protein	http://www.genome.jp/dbget-bin/www_bget?pfn:HZ99_15295
HZ99_RS14935	148.79	712.197	-2.259	4.5214e-17	4.6086e-16	TonB-dependent receptor	http://www.genome.jp/dbget-bin/www_bget?pfn:HZ99_15300
HZ99_RS14940	23.7626	89.5331	-1.9137	3.4487e-11	2.0484e-10	peptidase	http://www.genome.jp/dbget-bin/www_bget?pfn:HZ99_15305
HZ99_RS14945	0	7.64641	#NAME?	0.00016323	0.00038973	hypothetical protein	http://www.genome.jp/dbget-bin/www_bget?pfn:HZ99_15310
HZ99_RS14970	177.297	635.81	-1.8424	3.8694e-30	8.304e-29	hypothetical protein	http://www.genome.jp/dbget-bin/www_bget?pfn:HZ99_15335
HZ99_RS14980	227.354	2334.02	-3.3598	1.4276e-67	1.0599e-65	hypothetical protein	http://www.genome.jp/dbget-bin/www_bget?pfn:HZ99_15345
HZ99_RS14985	234.196	2429.09	-3.3746	7.8963e-86	8.0337e-84	hypothetical protein	http://www.genome.jp/dbget-bin/www_bget?pfn:HZ99_15350
HZ99_RS15015	49.9763	102.466	-1.0358	3.7788e-05	9.9097e-05	sarcosine oxidase subunit beta	http://www.genome.jp/dbget-bin/www_bget?pfn:HZ99_15380
HZ99_RS15020	61.3396	130.079	-1.0845	1.8409e-06	5.9251e-06	glyA; serine hydroxymethyltransferase	http://www.genome.jp/dbget-bin/www_bget?pfn:HZ99_15385
HZ99_RS15045	13.0315	65.552	-2.3306	9.5374e-08	3.7268e-07	electron transfer flavoprotein subunit beta	http://www.genome.jp/dbget-bin/www_bget?pfn:HZ99_15410
HZ99_RS15050	16.7758	86.2515	-2.3622	2.934e-13	2.1695e-12	electron transfer flavoprotein subunit alpha	http://www.genome.jp/dbget-bin/www_bget?pfn:HZ99_15415
HZ99_RS15055	26.6451	152.881	-2.5205	8.8633e-18	9.3825e-17	(Fe-S)-binding protein	http://www.genome.jp/dbget-bin/www_bget?pfn:HZ99_15420
HZ99_RS15060	33.9846	90.9925	-1.4209	1.4172e-07	5.4147e-07	N-methylproline demethylase	http://www.genome.jp/dbget-bin/www_bget?pfn:HZ99_15425
HZ99_RS15070	14.5875	43.569	-1.5786	0.00035586	0.00080291	peptidase M19	http://www.genome.jp/dbget-bin/www_bget?pfn:HZ99_15435
HZ99_RS15090	13.0638	71.1564	-2.4454	4.7664e-13	3.4593e-12	glycine/betaine ABC transporter substrate-binding protein	http://www.genome.jp/dbget-bin/www_bget?pfn:HZ99_15455
HZ99_RS15095	11.8509	76.1919	-2.6846	1.5117e-15	1.3526e-14	NADPH:quinone reductase	http://www.genome.jp/dbget-bin/www_bget?pfn:HZ99_15460
HZ99_RS15100	10.4455	78.6605	-2.9128	2.9313e-08	1.2303e-07	3-hydroxybutyryl-CoA dehydrogenase	http://www.genome.jp/dbget-bin/www_bget?pfn:HZ99_15465
HZ99_RS15105	37.2787	88.962	-1.2548	2.1117e-06	6.7452e-06	4-hydroxybenzoyl-CoA thioesterase	http://www.genome.jp/dbget-bin/www_bget?pfn:HZ99_15470
HZ99_RS15115	71.9942	145.009	-1.0102	0.001515	0.003093	AraC family transcriptional regulator	http://www.genome.jp/dbget-bin/www_bget?pfn:HZ99_15480
HZ99_RS15120	46.5137	117.131	-1.3324	1.9737e-08	8.4849e-08	serine dehydratase	http://www.genome.jp/dbget-bin/www_bget?pfn:HZ99_15485
HZ99_RS15200	317.227	1319.47	-2.0564	2.6144e-43	8.7052e-42	amino acid ABC transporter substrate-binding protein	http://www.genome.jp/dbget-bin/www_bget?pfn:HZ99_15565
HZ99_RS15240	216.895	497.891	-1.1988	1.0281e-13	7.8779e-13	hypothetical protein	http://www.genome.jp/dbget-bin/www_bget?pfn:HZ99_15605
HZ99_RS15265	376.317	915.616	-1.2828	2.4642e-13	1.8344e-12	ArsR family transcriptional regulator	http://www.genome.jp/dbget-bin/www_bget?pfn:HZ99_15630
HZ99_RS15270	1538.89	3155.79	-1.0361	9.027e-15	7.5716e-14	S-adenosylmethionine synthetase	http://www.genome.jp/dbget-bin/www_bget?pfn:HZ99_15635
HZ99_RS15315	39.4712	365.23	-3.2099	2.5981e-44	8.9211e-43	membrane protein	http://www.genome.jp/dbget-bin/www_bget?pfn:HZ99_15685
HZ99_RS15375	8.46406	19.237	-1.1845	0.022286	0.036505	endoribonuclease L-PSP	http://www.genome.jp/dbget-bin/www_bget?pfn:HZ99_15750
HZ99_RS15380	83.1489	368.813	-2.1491	8.8495e-12	5.6798e-11	amino acid dehydrogenase	http://www.genome.jp/dbget-bin/www_bget?pfn:HZ99_15755
HZ99_RS15400	12.9546	65.8802	-2.3464	4.1858e-12	2.7707e-11	malonate transporter	http://www.genome.jp/dbget-bin/www_bget?pfn:HZ99_15775
HZ99_RS15410	37.452	78.1315	-1.0609	0.00014086	0.00034029	malonate decarboxylase subunit epsilon	http://www.genome.jp/dbget-bin/www_bget?pfn:HZ99_15785
HZ99_RS15415	13.6035	47.2807	-1.7973	9.7829e-07	3.2793e-06	phosphoribosyl-dephospho-CoA transferase	http://www.genome.jp/dbget-bin/www_bget?pfn:HZ99_15790
HZ99_RS15420	42.5472	100.288	-1.237	9.8499e-07	3.2997e-06	malonate decarboxylase subunit gamma	http://www.genome.jp/dbget-bin/www_bget?pfn:HZ99_15795
HZ99_RS15425	41.8142	106.3	-1.3461	6.6163e-08	2.6533e-07	malonate decarboxylase subunit beta	http://www.genome.jp/dbget-bin/www_bget?pfn:HZ99_15800
HZ99_RS15435	21.0988	153.429	-2.8623	5.1782e-28	1.0233e-26	triphosphoribosyl-dephospho-CoA synthase	http://www.genome.jp/dbget-bin/www_bget?pfn:HZ99_15810
HZ99_RS15440	66.0697	367.301	-2.4749	7.7895e-38	2.1505e-36	malonate decarboxylase subunit alpha	http://www.genome.jp/dbget-bin/www_bget?pfn:HZ99_15815
HZ99_RS15445	31.4881	217.071	-2.7853	1.1617e-33	2.8117e-32	hypothetical protein	http://www.genome.jp/dbget-bin/www_bget?pfn:HZ99_15820
HZ99_RS15580	141.686	454.647	-1.682	6.8966e-23	1.0158e-21	membrane protein	http://www.genome.jp/dbget-bin/www_bget?pfn:HZ99_15955
HZ99_RS15610	7583.74	18247	-1.2667	3.8584e-22	5.4354e-21	RNA polymerase sigma 70	http://www.genome.jp/dbget-bin/www_bget?pfn:HZ99_15985
HZ99_RS15670	31.9901	124.177	-1.9567	2.3716e-14	1.9332e-13	GMC family oxidoreductase	http://www.genome.jp/dbget-bin/www_bget?pfn:HZ99_16045
HZ99_RS15735	21.0934	73.1405	-1.7939	6.7834e-09	3.08e-08	FAD-dependent oxidoreductase	http://www.genome.jp/dbget-bin/www_bget?pfn:HZ99_16110
HZ99_RS15745	10.838	102.018	-3.2346	5.666e-24	8.9968e-23	phosphonate ABC transporter permease	http://www.genome.jp/dbget-bin/www_bget?pfn:HZ99_16120
HZ99_RS15750	20.2224	81.2068	-2.0056	2.3399e-11	1.4189e-10	sulfate ABC transporter ATP-binding protein	http://www.genome.jp/dbget-bin/www_bget?pfn:HZ99_16125
HZ99_RS15760	502.975	2041.21	-2.0209	7.2825e-15	6.1743e-14	ATPase P	http://www.genome.jp/dbget-bin/www_bget?pfn:HZ99_16135
HZ99_RS15845	1851.59	3976.57	-1.1028	8.8857e-17	8.796e-16	ATPase	http://www.genome.jp/dbget-bin/www_bget?pfn:HZ99_16220
HZ99_RS15850	450.985	1234.24	-1.4525	8.1257e-24	1.2792e-22	hypothetical protein	http://www.genome.jp/dbget-bin/www_bget?pfn:HZ99_16225
HZ99_RS15860	43.088	90.0556	-1.0635	4.8393e-05	0.00012447	2OG-Fe(II) oxygenase	http://www.genome.jp/dbget-bin/www_bget?pfn:HZ99_16235
HZ99_RS15950	10.1282	47.18	-2.2198	1.1778e-08	5.2352e-08	ssuB; aliphatic sulfonates transport ATP-binding subunit	http://www.genome.jp/dbget-bin/www_bget?pfn:HZ99_16325
HZ99_RS15955	6.18083	25.5002	-2.0446	5.639e-05	0.00014396	ssuC; alkanesulfonate transporter permease subunit	http://www.genome.jp/dbget-bin/www_bget?pfn:HZ99_16330
HZ99_RS15960	20.7827	87.2944	-2.0705	2.4061e-07	8.8599e-07	alkanesulfonate monooxygenase	http://www.genome.jp/dbget-bin/www_bget?pfn:HZ99_16335
HZ99_RS15965	17.8279	51.7107	-1.5363	0.00062016	0.0013467	ABC transporter substrate-binding protein	http://www.genome.jp/dbget-bin/www_bget?pfn:HZ99_16340
HZ99_RS15970	24.5765	155.343	-2.6601	0.014526	0.024746	NAD(P)H-dependent FMN reductase	http://www.genome.jp/dbget-bin/www_bget?pfn:HZ99_16345
HZ99_RS15975	49.0376	450.175	-3.1985	0.012213	0.021107	peroxidase	http://www.genome.jp/dbget-bin/www_bget?pfn:HZ99_16350
HZ99_RS15985	79.4656	176.69	-1.1528	2.7196e-05	7.2886e-05	tauA; taurine ABC transporter substrate-binding protein	http://www.genome.jp/dbget-bin/www_bget?pfn:HZ99_16360
HZ99_RS16030	1154.73	10089	-3.1272	3.2084e-63	2.1238e-61	ribonucleotide reductase	http://www.genome.jp/dbget-bin/www_bget?pfn:HZ99_16405
HZ99_RS16140	32.3255	149.824	-2.2125	5.7614e-15	4.9075e-14	ligand-gated channel	http://www.genome.jp/dbget-bin/www_bget?pfn:HZ99_16520
HZ99_RS16180	2.74329	19.2547	-2.8112	1.4866e-05	4.1586e-05	fimbrial chaperone protein	http://www.genome.jp/dbget-bin/www_bget?pfn:HZ99_16560
HZ99_RS16185	15.6953	34.4114	-1.1326	0.0046472	0.0087738	hypothetical protein	http://www.genome.jp/dbget-bin/www_bget?pfn:HZ99_16565
HZ99_RS16225	40.1654	110.537	-1.4605	1.2441e-06	4.1076e-06	hypothetical protein	http://www.genome.jp/dbget-bin/www_bget?pfn:HZ99_16605
HZ99_RS16230	2.61718	12.5537	-2.262	0.0021935	0.0043679	hypothetical protein	http://www.genome.jp/dbget-bin/www_bget?pfn:HZ99_16610
HZ99_RS16235	3.68201	22.1056	-2.5858	6.2251e-06	1.8477e-05	hypothetical protein	http://www.genome.jp/dbget-bin/www_bget?pfn:HZ99_16615
HZ99_RS16240	9.57426	40.8846	-2.0943	2.4507e-07	9.0122e-07	hypothetical protein	http://www.genome.jp/dbget-bin/www_bget?pfn:HZ99_16620
HZ99_RS16305	2707.22	6467.54	-1.2564	2.2858e-21	3.078e-20	chemotaxis protein CheY	http://www.genome.jp/dbget-bin/www_bget?pfn:HZ99_16685
HZ99_RS16410	57.8404	154.578	-1.4182	2.2986e-10	1.2369e-09	--	--
HZ99_RS16435	32.8768	173.149	-2.3969	4.4035e-24	7.1155e-23	Fis family transcriptional regulator	http://www.genome.jp/dbget-bin/www_bget?pfn:HZ99_05185
HZ99_RS16440	117.42	792.168	-2.7541	5.8479e-61	3.5306e-59	chemotaxis protein	http://www.genome.jp/dbget-bin/www_bget?pfn:HZ99_16820
HZ99_RS16495	2140.26	5494.7	-1.3603	2.1724e-15	1.9005e-14	amino acid dehydrogenase	http://www.genome.jp/dbget-bin/www_bget?pfn:HZ99_16875
HZ99_RS16525	123.671	271.695	-1.1355	2.1618e-10	1.169e-09	phospholipase	http://www.genome.jp/dbget-bin/www_bget?pfn:HZ99_16905
HZ99_RS16575	957.187	1981.74	-1.0499	7.289e-12	4.7113e-11	phosphoglucomutase	http://www.genome.jp/dbget-bin/www_bget?pfn:HZ99_16955
HZ99_RS16735	10.1957	56.0138	-2.4578	4.0436e-11	2.3811e-10	peptidase	http://www.genome.jp/dbget-bin/www_bget?pfn:HZ99_17115
HZ99_RS16830	37.0308	97.222	-1.3926	0.00034501	0.00077938	AraC family transcriptional regulator	http://www.genome.jp/dbget-bin/www_bget?pfn:HZ99_17210
HZ99_RS16840	45.9902	92.3083	-1.0051	0.00010442	0.00025667	ABC transporter substrate-binding protein	http://www.genome.jp/dbget-bin/www_bget?pfn:HZ99_17220
HZ99_RS16870	11.8157	71.7634	-2.6025	5.0248e-14	3.9836e-13	transporter	http://www.genome.jp/dbget-bin/www_bget?pfn:HZ99_17250
HZ99_RS16920	64.8449	408.85	-2.6565	6.1526e-07	2.1074e-06	TonB-dependent receptor	http://www.genome.jp/dbget-bin/www_bget?pfn:HZ99_17300
HZ99_RS16925	109.702	7098.08	-6.0158	1.5114e-185	8.3037e-183	hypothetical protein	http://www.genome.jp/dbget-bin/www_bget?pfn:HZ99_17305
HZ99_RS16930	37.2556	175.834	-2.2387	1.8027e-22	2.6063e-21	peptide signal	http://www.genome.jp/dbget-bin/www_bget?pfn:HZ99_17310
HZ99_RS17025	154.336	2208.16	-3.8387	1.4168e-44	4.8955e-43	hypothetical protein	http://www.genome.jp/dbget-bin/www_bget?pfn:HZ99_17405
HZ99_RS17040	30.8613	128.613	-2.0592	6.4129e-16	5.8818e-15	cardiolipin synthetase	http://www.genome.jp/dbget-bin/www_bget?pfn:HZ99_17420
HZ99_RS17160	65.2892	131.077	-1.0055	7.2372e-06	2.1251e-05	cytochrome C	http://www.genome.jp/dbget-bin/www_bget?pfn:HZ99_17540
HZ99_RS17530	64.6535	140.95	-1.1244	3.776e-07	1.3358e-06	DNA processing protein DprA	http://www.genome.jp/dbget-bin/www_bget?pfn:HZ99_17935
HZ99_RS17600	1442.97	2962.36	-1.0377	0.00047908	0.00106	trpA; tryptophan synthase subunit alpha	http://www.genome.jp/dbget-bin/www_bget?pfn:HZ99_18005
HZ99_RS17605	1603.48	7551.02	-2.2355	2.6422e-09	1.2612e-08	tryptophan synthase subunit beta	http://www.genome.jp/dbget-bin/www_bget?pfn:HZ99_18010
HZ99_RS17615	855.226	5207.82	-2.6063	1.4621e-38	4.162e-37	hypothetical protein	http://www.genome.jp/dbget-bin/www_bget?pfn:HZ99_18020
HZ99_RS17620	763.381	1528.99	-1.0021	4.2345e-09	1.9816e-08	hypothetical protein	http://www.genome.jp/dbget-bin/www_bget?pfn:HZ99_18025
HZ99_RS17625	2960.97	7249.65	-1.2918	3.6612e-22	5.1708e-21	hypothetical protein	http://www.genome.jp/dbget-bin/www_bget?pfn:HZ99_18030
HZ99_RS17640	425.506	891.55	-1.0671	2.6612e-13	1.9731e-12	hypothetical protein	http://www.genome.jp/dbget-bin/www_bget?pfn:HZ99_18045
HZ99_RS17710	528.376	1293.02	-1.2911	1.1229e-19	1.3499e-18	hypothetical protein	http://www.genome.jp/dbget-bin/www_bget?pfn:HZ99_18115
HZ99_RS17720	198.917	469.173	-1.238	0.0013733	0.0028216	cytochrome oxidase subunit I	http://www.genome.jp/dbget-bin/www_bget?pfn:HZ99_18125
HZ99_RS17725	50.6703	146.529	-1.532	0.023423	0.038174	cysteine synthase	http://www.genome.jp/dbget-bin/www_bget?pfn:HZ99_18130
HZ99_RS17730	105.058	349.352	-1.7335	2.803e-05	7.4973e-05	MFS transporter	http://www.genome.jp/dbget-bin/www_bget?pfn:HZ99_18135
HZ99_RS17740	36.3742	167.774	-2.2055	2.0497e-10	1.1128e-09	hypothetical protein	http://www.genome.jp/dbget-bin/www_bget?pfn:HZ99_18145
HZ99_RS17745	23.8445	85.1912	-1.837	7.9679e-05	0.00019898	hypothetical protein	http://www.genome.jp/dbget-bin/www_bget?pfn:HZ99_18150
HZ99_RS17750	27.6969	136.44	-2.3005	1.4064e-19	1.6797e-18	cytochrome B561	http://www.genome.jp/dbget-bin/www_bget?pfn:HZ99_18155
HZ99_RS17755	39.6503	141.041	-1.8307	3.0738e-14	2.4908e-13	protoheme IX farnesyltransferase	http://www.genome.jp/dbget-bin/www_bget?pfn:HZ99_18160
HZ99_RS17865	10.5638	128.204	-3.6012	4.0486e-07	1.424e-06	hypothetical protein	http://www.genome.jp/dbget-bin/www_bget?pfn:HZ99_18270
HZ99_RS17875	122.378	595.522	-2.2828	6.4236e-08	2.5816e-07	hypothetical protein	http://www.genome.jp/dbget-bin/www_bget?pfn:HZ99_18280
HZ99_RS17935	126.451	458.768	-1.8592	7.7583e-28	1.5062e-26	hypothetical protein	http://www.genome.jp/dbget-bin/www_bget?pfn:HZ99_18340
HZ99_RS17940	85.6088	436.057	-2.3487	4.6693e-38	1.2956e-36	hypothetical protein	http://www.genome.jp/dbget-bin/www_bget?pfn:HZ99_18345
HZ99_RS17955	2774.83	14011.6	-2.3362	2.09e-09	1.0135e-08	hypothetical protein	http://www.genome.jp/dbget-bin/www_bget?pfn:HZ99_18360
HZ99_RS18025	79.7532	991.468	-3.636	2.6168e-98	3.3434e-96	chemotaxis protein	http://www.genome.jp/dbget-bin/www_bget?pfn:HZ99_18430
HZ99_RS18090	7.57848	70.7642	-3.223	7.0405e-12	4.5614e-11	taurine dioxygenase	http://www.genome.jp/dbget-bin/www_bget?pfn:HZ99_18495
HZ99_RS18095	8.44434	48.0195	-2.5076	2.5535e-10	1.362e-09	nitrate ABC transporter substrate-binding protein	http://www.genome.jp/dbget-bin/www_bget?pfn:HZ99_18500
HZ99_RS18100	2.53531	23.7052	-3.225	1.9817e-07	7.3963e-07	sulfonate ABC transporter ATP-binding protein	http://www.genome.jp/dbget-bin/www_bget?pfn:HZ99_18505
HZ99_RS18115	44.859	149.529	-1.737	1.1905e-13	9.0838e-13	DSBA oxidoreductase	http://www.genome.jp/dbget-bin/www_bget?pfn:HZ99_18520
HZ99_RS18125	60.2383	152.717	-1.3421	1.2347e-09	6.1555e-09	RND transporter	http://www.genome.jp/dbget-bin/www_bget?pfn:HZ99_18530
HZ99_RS18140	30.3428	174.516	-2.5239	4.4492e-26	8.0674e-25	TonB-dependent receptor	http://www.genome.jp/dbget-bin/www_bget?pfn:HZ99_18545
HZ99_RS18185	171.504	535.723	-1.6432	1.1391e-14	9.468e-14	NADH:ubiquinone oxidoreductase subunit N	http://www.genome.jp/dbget-bin/www_bget?pfn:HZ99_18590
HZ99_RS18200	61.9313	185.392	-1.5818	3.1851e-14	2.5772e-13	pgaB; outer membrane N-deacetylase	http://www.genome.jp/dbget-bin/www_bget?pfn:HZ99_18605
HZ99_RS18205	36.3077	116.652	-1.6839	2.1243e-11	1.2968e-10	N-glycosyltransferase	http://www.genome.jp/dbget-bin/www_bget?pfn:HZ99_18610
HZ99_RS18210	8.39235	29.2698	-1.8023	6.897e-05	0.00017382	biofilm PGA synthesis protein PgaD	http://www.genome.jp/dbget-bin/www_bget?pfn:HZ99_18615
HZ99_RS18215	147.749	422.332	-1.5152	2.1287e-19	2.5314e-18	ShlB family hemolysin secretion/activation protein	http://www.genome.jp/dbget-bin/www_bget?pfn:HZ99_18620
HZ99_RS18240	127.788	815.953	-2.6747	1.4036e-58	7.6348e-57	ShlB family hemolysin secretion/activation protein	http://www.genome.jp/dbget-bin/www_bget?pfn:HZ99_18645
HZ99_RS18375	60.705	1369.04	-4.4952	1.1882e-95	1.4836e-93	diguanylate cyclase	http://www.genome.jp/dbget-bin/www_bget?pfn:HZ99_18780
HZ99_RS18390	8.93188	99.5623	-3.4786	0.013539	0.023179	hypothetical protein	http://www.genome.jp/dbget-bin/www_bget?pfn:HZ99_18795
HZ99_RS18395	64.1437	309.841	-2.2721	0.01652	0.027832	ABC transporter permease	http://www.genome.jp/dbget-bin/www_bget?pfn:HZ99_18800
HZ99_RS18425	35.8423	110.034	-1.6182	4.124e-10	2.1476e-09	arylsulfatase	http://www.genome.jp/dbget-bin/www_bget?pfn:HZ99_18830
HZ99_RS18430	10.0099	53.0829	-2.4068	2.7201e-10	1.4411e-09	ABC transporter ATP-binding protein	http://www.genome.jp/dbget-bin/www_bget?pfn:HZ99_18835
HZ99_RS18435	26.004	140.519	-2.434	1.153e-21	1.5956e-20	ABC transporter permease	http://www.genome.jp/dbget-bin/www_bget?pfn:HZ99_18840
HZ99_RS18440	19.4747	75.8212	-1.961	1.1662e-10	6.5311e-10	nitrate ABC transporter substrate-binding protein	http://www.genome.jp/dbget-bin/www_bget?pfn:HZ99_18845
HZ99_RS18445	52.5309	135.826	-1.3705	4.04e-05	0.00010534	transcriptional regulator	http://www.genome.jp/dbget-bin/www_bget?pfn:HZ99_18850
HZ99_RS18455	50.1155	121.439	-1.2769	7.16e-08	2.8609e-07	phosphonate monoester hydrolase	http://www.genome.jp/dbget-bin/www_bget?pfn:HZ99_18860
HZ99_RS18460	40.9698	122.297	-1.5778	1.8989e-07	7.1261e-07	transcriptional regulator	http://www.genome.jp/dbget-bin/www_bget?pfn:HZ99_18865
HZ99_RS18465	49.9805	182.818	-1.871	3.1024e-17	3.2039e-16	TonB-dependent receptor	http://www.genome.jp/dbget-bin/www_bget?pfn:HZ99_18870
HZ99_RS18470	39.6061	109.927	-1.4728	5.5991e-09	2.5763e-08	MFS transporter	http://www.genome.jp/dbget-bin/www_bget?pfn:HZ99_18875
HZ99_RS18485	21.2262	79.0433	-1.8968	2.8554e-10	1.5113e-09	energy transducer TonB	http://www.genome.jp/dbget-bin/www_bget?pfn:HZ99_18890
HZ99_RS18490	8.86438	60.6525	-2.7745	1.9333e-13	1.451e-12	biopolymer transporter ExbB	http://www.genome.jp/dbget-bin/www_bget?pfn:HZ99_18895
HZ99_RS18500	55.4199	157.875	-1.5103	0.0029809	0.0058137	alpha/beta hydrolase	http://www.genome.jp/dbget-bin/www_bget?pfn:HZ99_18905
HZ99_RS18505	31.3752	108.945	-1.7959	5.5029e-10	2.8229e-09	Fis family transcriptional regulator	http://www.genome.jp/dbget-bin/www_bget?pfn:HZ99_18910
HZ99_RS18520	2.30648	23.6332	-3.357	7.7656e-08	3.0894e-07	glutamine ABC transporter permease	http://www.genome.jp/dbget-bin/www_bget?pfn:HZ99_18930
HZ99_RS18525	4.29565	25.8862	-2.5912	4.9862e-06	1.501e-05	glutamine ABC transporter ATP-binding protein	http://www.genome.jp/dbget-bin/www_bget?pfn:HZ99_18935
HZ99_RS18530	11.9768	37.2879	-1.6385	0.00041069	0.00091722	glutamine ABC transporter substrate-binding protein	http://www.genome.jp/dbget-bin/www_bget?pfn:HZ99_18940
HZ99_RS18550	24.9368	51.0293	-1.0331	0.0013967	0.0028664	hypothetical protein	http://www.genome.jp/dbget-bin/www_bget?pfn:HZ99_18965
HZ99_RS18555	483.429	1434.51	-1.5692	8.711e-28	1.6792e-26	efflux RND transporter	http://www.genome.jp/dbget-bin/www_bget?pfn:HZ99_18970
HZ99_RS18560	202.389	632.439	-1.6438	2.2239e-25	3.8544e-24	efflux RND transporter	http://www.genome.jp/dbget-bin/www_bget?pfn:HZ99_18975
HZ99_RS18575	5.96637	16.881	-1.5005	0.011559	0.020071	ABC transporter permease	http://www.genome.jp/dbget-bin/www_bget?pfn:HZ99_18990
HZ99_RS18580	4.71696	47.7519	-3.3396	7.3412e-14	5.6967e-13	ABC transporter	http://www.genome.jp/dbget-bin/www_bget?pfn:HZ99_18995
HZ99_RS18585	4.981	27.7412	-2.4775	2.3318e-05	6.3359e-05	methionine ABC transporter substrate-binding protein	http://www.genome.jp/dbget-bin/www_bget?pfn:HZ99_19000
HZ99_RS18590	18.1799	64.2083	-1.8204	1.8129e-08	7.8363e-08	N5,N10-methylene tetrahydromethanopterin reductase	http://www.genome.jp/dbget-bin/www_bget?pfn:HZ99_19005
HZ99_RS18595	5.98963	74.4479	-3.6357	1.736e-21	2.3607e-20	acyl-CoA dehydrogenase	http://www.genome.jp/dbget-bin/www_bget?pfn:HZ99_19010
HZ99_RS18600	14.3156	53.953	-1.9141	5.9156e-08	2.3933e-07	acyl-CoA dehydrogenase	http://www.genome.jp/dbget-bin/www_bget?pfn:HZ99_19010
HZ99_RS18645	14.8671	62.4587	-2.0708	1.5872e-07	6.0264e-07	DNA repair protein RadC	http://www.genome.jp/dbget-bin/www_bget?pfn:HZ99_19060
HZ99_RS18655	2.26224	49.7648	-4.4593	2.1862e-18	2.4118e-17	hypothetical protein	http://www.genome.jp/dbget-bin/www_bget?pfn:HZ99_19070
HZ99_RS18660	15.2729	165.886	-3.4411	4.373e-15	3.7539e-14	--	--
HZ99_RS18665	0.687762	18.4872	-4.7485	2.6832e-07	9.8026e-07	hypothetical protein	http://www.genome.jp/dbget-bin/www_bget?pfn:HZ99_19080
HZ99_RS18675	12.6283	87.9571	-2.8001	1.6252e-18	1.8148e-17	transcriptional regulator	http://www.genome.jp/dbget-bin/www_bget?pfn:HZ99_19090
HZ99_RS18685	2.6913	81.2838	-4.9166	9.5138e-30	1.9874e-28	hypothetical protein	http://www.genome.jp/dbget-bin/www_bget?pfn:HZ99_19105
HZ99_RS18695	3.93296	39.2705	-3.3198	1.4499e-11	9.042e-11	RepA replication protein	http://www.genome.jp/dbget-bin/www_bget?pfn:HZ99_19115
HZ99_RS18700	1.84755	40.8099	-4.4652	1.1464e-05	3.2837e-05	ATPase	http://www.genome.jp/dbget-bin/www_bget?pfn:HZ99_19120
HZ99_RS18705	0	4.60457	#NAME?	0.0058807	0.010882	parB partition protein	http://www.genome.jp/dbget-bin/www_bget?pfn:HZ99_19125
HZ99_RS18710	0.354941	33.0943	-6.5429	2.748e-12	1.8502e-11	transposase	http://www.genome.jp/dbget-bin/www_bget?pfn:HZ99_19130
HZ99_RS18715	0.938713	30.3775	-5.0162	7.5691e-12	4.8808e-11	peptidase	http://www.genome.jp/dbget-bin/www_bget?pfn:HZ99_19135
HZ99_RS18720	11.3711	182.883	-4.0075	2.3187e-46	8.4362e-45	type VI secretion protein	http://www.genome.jp/dbget-bin/www_bget?pfn:HZ99_19140
HZ99_RS18725	12.605	35.0748	-1.4764	0.00028766	0.00065877	glutaredoxin	http://www.genome.jp/dbget-bin/www_bget?pfn:HZ99_19145
HZ99_RS18735	88.4198	183.77	-1.0555	1.472e-06	4.8052e-06	MFS transporter	http://www.genome.jp/dbget-bin/www_bget?pfn:HZ99_19160
HZ99_RS18740	2.35848	16.8968	-2.8408	0.00013943	0.00033717	MerR family transcriptional regulator	http://www.genome.jp/dbget-bin/www_bget?pfn:HZ99_19165
HZ99_RS18745	57.6618	192.495	-1.7391	3.4177e-16	3.2152e-15	multidrug transporter	http://www.genome.jp/dbget-bin/www_bget?pfn:HZ99_19170
HZ99_RS18750	156.645	434.166	-1.4707	1.0692e-18	1.225e-17	transporter	http://www.genome.jp/dbget-bin/www_bget?pfn:HZ99_19175
HZ99_RS18755	27.055	248.16	-3.1973	2.1041e-43	7.0921e-42	transporter	http://www.genome.jp/dbget-bin/www_bget?pfn:HZ99_19180
HZ99_RS18760	40.0172	304.497	-2.9277	2.1826e-43	7.3118e-42	ArsR family transcriptional regulator	http://www.genome.jp/dbget-bin/www_bget?pfn:HZ99_19185
HZ99_RS18765	86.2177	563.052	-2.7072	8.5958e-36	2.2276e-34	zinc transporter ZitB	http://www.genome.jp/dbget-bin/www_bget?pfn:HZ99_19190
HZ99_RS18770	2.56519	14.8216	-2.5306	0.00054477	0.0011943	hypothetical protein	http://www.genome.jp/dbget-bin/www_bget?pfn:HZ99_19195
HZ99_RS18775	170.603	385.035	-1.1743	4.4573e-12	2.9469e-11	major facilitator transporter	http://www.genome.jp/dbget-bin/www_bget?pfn:HZ99_19200
HZ99_RS18815	220.167	696.707	-1.662	2.3092e-21	3.1019e-20	D-alanyl-D-alanine endopeptidase	http://www.genome.jp/dbget-bin/www_bget?pfn:HZ99_19240
HZ99_RS18820	33.4462	207.089	-2.6303	2.3767e-30	5.2439e-29	hypothetical protein	http://www.genome.jp/dbget-bin/www_bget?pfn:HZ99_19245
HZ99_RS18825	27.8139	186.879	-2.7482	2.7166e-30	5.8759e-29	conjugal transfer protein TraG	http://www.genome.jp/dbget-bin/www_bget?pfn:HZ99_19250
HZ99_RS18830	0.657888	11.0923	-4.0756	9.4111e-05	0.00023238	CopG family transcriptional regulator	http://www.genome.jp/dbget-bin/www_bget?pfn:HZ99_19255
HZ99_RS18835	3.12036	93.3392	-4.9027	1.9871e-33	4.7465e-32	conjugal transfer protein TrbB	http://www.genome.jp/dbget-bin/www_bget?pfn:HZ99_19260
HZ99_RS18840	1.29365	14.5061	-3.4871	3.1671e-05	8.3977e-05	conjugal transfer protein TrbC	http://www.genome.jp/dbget-bin/www_bget?pfn:HZ99_19265
HZ99_RS18845	0	5.32106	#NAME?	0.0038404	0.0073543	conjugal transfer protein TrbD	http://www.genome.jp/dbget-bin/www_bget?pfn:HZ99_19270
HZ99_RS18850	11.172	170.723	-3.9337	3.4693e-21	4.6039e-20	conjugal transfer protein TrbE	http://www.genome.jp/dbget-bin/www_bget?pfn:HZ99_19275
HZ99_RS18855	2.23237	27.3134	-3.613	1.3631e-05	3.8502e-05	conjugal transfer protein TrbJ	http://www.genome.jp/dbget-bin/www_bget?pfn:HZ99_19280
HZ99_RS18860	0	11.8521	#NAME?	0.00082268	0.0017525	hypothetical protein	http://www.genome.jp/dbget-bin/www_bget?pfn:HZ99_19285
HZ99_RS18865	2.18037	90.5219	-5.3756	1.7557e-21	2.3817e-20	conjugal transfer protein TrbL	http://www.genome.jp/dbget-bin/www_bget?pfn:HZ99_19290
HZ99_RS18870	4.43486	39.4341	-3.1525	7.0345e-11	4.0342e-10	conjugal transfer protein TrbF	http://www.genome.jp/dbget-bin/www_bget?pfn:HZ99_19295
HZ99_RS18875	3.25295	73.9178	-4.5061	1.6237e-25	2.8591e-24	conjugal transfer protein TrbG	http://www.genome.jp/dbget-bin/www_bget?pfn:HZ99_19300
HZ99_RS18880	13.8478	99.2068	-2.8408	3.5307e-16	3.3102e-15	conjugal transfer protein TrbI	http://www.genome.jp/dbget-bin/www_bget?pfn:HZ99_19305
HZ99_RS18885	2.01129	12.1677	-2.5969	0.0012812	0.0026402	hypothetical protein	http://www.genome.jp/dbget-bin/www_bget?pfn:HZ99_19310
HZ99_RS18890	49.6058	109.944	-1.1482	0.0042308	0.0080513	hypothetical protein	http://www.genome.jp/dbget-bin/www_bget?pfn:HZ99_19315
HZ99_RS18935	14.5356	62.1122	-2.0953	4.9063e-10	2.5382e-09	taurine ABC transporter permease	http://www.genome.jp/dbget-bin/www_bget?pfn:HZ99_19360
HZ99_RS18940	7.89579	62.6308	-2.9877	6.3372e-12	4.135e-11	tauB; taurine transporter ATP-binding subunit	http://www.genome.jp/dbget-bin/www_bget?pfn:HZ99_19365
HZ99_RS18945	16.4937	191.272	-3.5356	0.00036503	0.00082123	tauA; taurine ABC transporter substrate-binding protein	http://www.genome.jp/dbget-bin/www_bget?pfn:HZ99_19370
HZ99_RS19030	190.844	1932.88	-3.3403	5.7561e-103	8.547e-101	--	--
HZ99_RS19035	1362.08	4733.5	-1.7971	1.4014e-12	9.8207e-12	CbbBc protein	http://www.genome.jp/dbget-bin/www_bget?pfn:HZ99_19460
HZ99_RS19040	215.195	1767.61	-3.0381	4.2667e-36	1.1163e-34	iron ABC transporter substrate-binding protein	http://www.genome.jp/dbget-bin/www_bget?pfn:HZ99_19465
HZ99_RS19050	5420.8	18197.1	-1.7471	2.2049e-23	3.3649e-22	peptidoglycan-binding protein LysM	http://www.genome.jp/dbget-bin/www_bget?pfn:HZ99_19475
HZ99_RS19120	68.6205	137.849	-1.0064	5.8499e-06	1.742e-05	TonB-dependent receptor	http://www.genome.jp/dbget-bin/www_bget?pfn:HZ99_19545
HZ99_RS19190	2.50544	22.1653	-3.1452	1.5347e-06	4.9893e-06	integrase	http://www.genome.jp/dbget-bin/www_bget?pfn:HZ99_19615
HZ99_RS19375	167.627	551.127	-1.7171	1.725e-24	2.8205e-23	glnG; nitrogen regulation protein NR(I)	http://www.genome.jp/dbget-bin/www_bget?pfn:HZ99_19805
HZ99_RS19380	88.9934	356.655	-2.0028	7.3615e-28	1.4342e-26	histidine kinase	http://www.genome.jp/dbget-bin/www_bget?pfn:HZ99_19810
HZ99_RS19385	1621.55	5459.96	-1.7515	2.3665e-16	2.2651e-15	glnA; glutamine synthetase	http://www.genome.jp/dbget-bin/www_bget?pfn:HZ99_19815
HZ99_RS19405	730.062	2116.57	-1.5356	2.3381e-17	2.4282e-16	maltodextrin phosphorylase	http://www.genome.jp/dbget-bin/www_bget?pfn:HZ99_19835
HZ99_RS19425	79.709	1300.35	-4.028	2.497e-121	4.8994e-119	hypothetical protein	http://www.genome.jp/dbget-bin/www_bget?pfn:HZ99_19860
HZ99_RS19430	100.676	1237.06	-3.6191	1.0061e-103	1.5354e-101	lipocalin	http://www.genome.jp/dbget-bin/www_bget?pfn:HZ99_19865
HZ99_RS19455	87.8954	475.836	-2.4366	2.2865e-06	7.2698e-06	urocanate hydratase	http://www.genome.jp/dbget-bin/www_bget?pfn:HZ99_19890
HZ99_RS19460	34.3032	193.886	-2.4988	0.0015698	0.0031943	sulfonate ABC transporter substrate-binding protein	http://www.genome.jp/dbget-bin/www_bget?pfn:HZ99_19895
HZ99_RS19465	63.5833	203.83	-1.6806	1.8148e-05	5.0102e-05	histidine ABC transporter substrate-binding protein	http://www.genome.jp/dbget-bin/www_bget?pfn:HZ99_19900
HZ99_RS19470	67.8675	158.137	-1.2204	0.00013108	0.00031879	ABC transporter permease	http://www.genome.jp/dbget-bin/www_bget?pfn:HZ99_19905
HZ99_RS19475	83.9751	239.473	-1.5118	0.00042937	0.00095776	ABC transporter ATP-binding protein	http://www.genome.jp/dbget-bin/www_bget?pfn:HZ99_15500
HZ99_RS19480	109.272	304.56	-1.4788	1.3598e-06	4.4602e-06	histidine ammonia-lyase	http://www.genome.jp/dbget-bin/www_bget?pfn:HZ99_19915
HZ99_RS19485	194.825	467.262	-1.2621	0.00067656	0.0014617	histidine ammonia-lyase	http://www.genome.jp/dbget-bin/www_bget?pfn:HZ99_19920
HZ99_RS19490	78.3632	161.996	-1.0477	0.00033589	0.00076035	proY; proline-specific permease	http://www.genome.jp/dbget-bin/www_bget?pfn:HZ99_19925
HZ99_RS19495	89.1878	226.621	-1.3454	0.00029837	0.00068131	imidazolonepropionase	http://www.genome.jp/dbget-bin/www_bget?pfn:HZ99_19930
HZ99_RS19550	178.104	1243.45	-2.8036	5.59e-71	4.4509e-69	chemotaxis protein	http://www.genome.jp/dbget-bin/www_bget?pfn:HZ99_19985
HZ99_RS19620	49.4404	114.467	-1.2112	2.3384e-07	8.6281e-07	O-succinylbenzoate--CoA ligase	http://www.genome.jp/dbget-bin/www_bget?pfn:HZ99_20055
HZ99_RS19915	10.7783	179.281	-4.056	7.9027e-47	2.9536e-45	chemotaxis protein	http://www.genome.jp/dbget-bin/www_bget?pfn:HZ99_20350
HZ99_RS19920	55.1336	350.339	-2.6677	4.8263e-42	1.5327e-40	hypothetical protein	http://www.genome.jp/dbget-bin/www_bget?pfn:HZ99_20355
HZ99_RS19925	50.7112	463.951	-3.1936	4.1012e-61	2.5036e-59	ZapA	http://www.genome.jp/dbget-bin/www_bget?pfn:HZ99_20360
HZ99_RS20085	220.131	458.212	-1.0577	7.6845e-11	4.3794e-10	thiamine biosynthesis protein ThiC	http://www.genome.jp/dbget-bin/www_bget?pfn:HZ99_20525
HZ99_RS20090	498.113	1065.82	-1.0974	2.0399e-14	1.6732e-13	hypothetical protein	http://www.genome.jp/dbget-bin/www_bget?pfn:HZ99_20530
HZ99_RS20170	264.738	539.685	-1.0276	1.096e-10	6.163e-10	flagellar motor protein MotB	http://www.genome.jp/dbget-bin/www_bget?pfn:HZ99_20610
HZ99_RS20250	124.338	493.695	-1.9894	3.2061e-31	7.1603e-30	chemotaxis protein	http://www.genome.jp/dbget-bin/www_bget?pfn:HZ99_20690
HZ99_RS20315	336.173	903.769	-1.4267	1.1859e-11	7.4633e-11	IMP dehydrogenase	http://www.genome.jp/dbget-bin/www_bget?pfn:HZ99_20755
HZ99_RS20360	235.828	543.158	-1.2036	2.8341e-07	1.0305e-06	amino acid ABC transporter substrate-binding protein	http://www.genome.jp/dbget-bin/www_bget?pfn:HZ99_20810
HZ99_RS20370	36.1818	78.3568	-1.1148	4.359e-05	0.00011296	branched-chain amino acid ABC transporter permease	http://www.genome.jp/dbget-bin/www_bget?pfn:HZ99_20820
HZ99_RS20375	37.9576	82.4675	-1.1194	0.0044191	0.0083748	ABC transporter	http://www.genome.jp/dbget-bin/www_bget?pfn:HZ99_20825
HZ99_RS20400	6.76587	59.7311	-3.1421	2.4513e-10	1.3113e-09	protein hupE	http://www.genome.jp/dbget-bin/www_bget?pfn:HZ99_20850
HZ99_RS20405	4.8418	35.9308	-2.8916	4.0619e-09	1.9074e-08	urease accessory protein UreG	http://www.genome.jp/dbget-bin/www_bget?pfn:HZ99_20855
HZ99_RS20410	0.687762	33.4883	-5.6056	6.9595e-15	5.9097e-14	urease accessory protein UreF	http://www.genome.jp/dbget-bin/www_bget?pfn:HZ99_20860
HZ99_RS20415	2.35848	32.3629	-3.7784	2.8266e-11	1.6916e-10	urease accessory protein UreE	http://www.genome.jp/dbget-bin/www_bget?pfn:HZ99_20865
HZ99_RS20420	5.81038	27.9237	-2.2648	8.4466e-06	2.4592e-05	hypothetical protein	http://www.genome.jp/dbget-bin/www_bget?pfn:HZ99_20870
HZ99_RS20430	258.289	725.347	-1.4897	1.3019e-21	1.7927e-20	hypothetical protein	http://www.genome.jp/dbget-bin/www_bget?pfn:HZ99_20880
HZ99_RS20435	497.187	1321.52	-1.4103	4.3261e-23	6.4762e-22	hypothetical protein	http://www.genome.jp/dbget-bin/www_bget?pfn:HZ99_20885
HZ99_RS20440	134.691	774.956	-2.5245	2.2961e-35	5.8673e-34	bacterioferritin	http://www.genome.jp/dbget-bin/www_bget?pfn:HZ99_20890
HZ99_RS20530	12.6426	44.2647	-1.8079	2.307e-06	7.3265e-06	amino acid ABC transporter permease	http://www.genome.jp/dbget-bin/www_bget?pfn:HZ99_20980
HZ99_RS20535	11.9106	105.936	-3.1529	6.2984e-24	9.9435e-23	urea ABC transporter permease	http://www.genome.jp/dbget-bin/www_bget?pfn:HZ99_20985
HZ99_RS20540	15.0961	69.7982	-2.209	1.4078e-11	8.7892e-11	branched-chain amino acid ABC transporter substrate-binding protein	http://www.genome.jp/dbget-bin/www_bget?pfn:HZ99_20990
HZ99_RS20545	55.6344	133.521	-1.263	1.2225e-05	3.4783e-05	ABC transporter permease	http://www.genome.jp/dbget-bin/www_bget?pfn:HZ99_20995
HZ99_RS20565	156.199	603.2	-1.9492	5.1621e-14	4.0866e-13	peptidase	http://www.genome.jp/dbget-bin/www_bget?pfn:HZ99_21015
HZ99_RS20570	216.875	1879.84	-3.1157	1.271e-09	6.3309e-09	TonB-dependent receptor	http://www.genome.jp/dbget-bin/www_bget?pfn:HZ99_21020
HZ99_RS20575	33.3017	430.947	-3.6938	7.553e-07	2.5678e-06	hypothetical protein	http://www.genome.jp/dbget-bin/www_bget?pfn:HZ99_21025
HZ99_RS20580	100.213	298.825	-1.5762	6.1522e-09	2.8096e-08	copper chaperone	http://www.genome.jp/dbget-bin/www_bget?pfn:HZ99_21030
HZ99_RS20680	33.9625	208.868	-2.6206	2.3711e-21	3.1772e-20	chemotaxis protein	http://www.genome.jp/dbget-bin/www_bget?pfn:HZ99_21130
HZ99_RS20685	706.422	1774.34	-1.3287	3.488e-21	4.6176e-20	diguanylate cyclase	http://www.genome.jp/dbget-bin/www_bget?pfn:HZ99_21135
HZ99_RS20720	170.563	619.709	-1.8613	9.6545e-30	2.0092e-28	MFS transporter	http://www.genome.jp/dbget-bin/www_bget?pfn:HZ99_21170
HZ99_RS20725	167.272	341.05	-1.0278	4.8443e-09	2.2441e-08	penicillin-binding protein 1C	http://www.genome.jp/dbget-bin/www_bget?pfn:HZ99_21175
HZ99_RS20740	131.595	400.982	-1.6074	2.2798e-20	2.8861e-19	hypothetical protein	http://www.genome.jp/dbget-bin/www_bget?pfn:HZ99_21190
HZ99_RS20745	375.948	764.444	-1.0239	5.2645e-08	2.1441e-07	hypothetical protein	http://www.genome.jp/dbget-bin/www_bget?pfn:HZ99_21195
HZ99_RS20750	882.4	2923.18	-1.728	3.927e-11	2.3199e-10	hypothetical protein	http://www.genome.jp/dbget-bin/www_bget?pfn:HZ99_21200
HZ99_RS20755	611.132	2439.93	-1.9973	1.8466e-18	2.0482e-17	histidine kinase	http://www.genome.jp/dbget-bin/www_bget?pfn:HZ99_21205
HZ99_RS20760	196.585	470.59	-1.2593	2.436e-06	7.6959e-06	pilus assembly protein TadE	http://www.genome.jp/dbget-bin/www_bget?pfn:HZ99_21210
HZ99_RS20780	343.435	899.925	-1.3898	9.9359e-10	4.9989e-09	hypothetical protein	http://www.genome.jp/dbget-bin/www_bget?pfn:HZ99_21230
HZ99_RS20785	228.891	487.366	-1.0903	0.00037902	0.00085029	type II secretion system protein F	http://www.genome.jp/dbget-bin/www_bget?pfn:HZ99_21235
HZ99_RS20790	238.959	619.915	-1.3753	1.7029e-08	7.3783e-08	type II secretion system protein F	http://www.genome.jp/dbget-bin/www_bget?pfn:HZ99_21240
HZ99_RS20795	711.188	1727.54	-1.2804	1.8032e-08	7.8004e-08	ATPase	http://www.genome.jp/dbget-bin/www_bget?pfn:HZ99_21245
HZ99_RS20800	784.06	1937.6	-1.3052	5.9132e-19	6.8539e-18	pilus assembly protein	http://www.genome.jp/dbget-bin/www_bget?pfn:HZ99_21250
HZ99_RS20805	824.379	2108.55	-1.3549	4.1205e-21	5.4028e-20	secretin	http://www.genome.jp/dbget-bin/www_bget?pfn:HZ99_21255
HZ99_RS20825	97.0533	287.662	-1.5675	1.1689e-16	1.1447e-15	pilus assembly protein	http://www.genome.jp/dbget-bin/www_bget?pfn:HZ99_21275
HZ99_RS20830	901.763	2163.29	-1.2624	9.4313e-20	1.1438e-18	potassium ABC transporter ATPase	http://www.genome.jp/dbget-bin/www_bget?pfn:HZ99_21280
HZ99_RS20835	62.1859	199.325	-1.6805	1.3838e-15	1.2423e-14	hypothetical protein	http://www.genome.jp/dbget-bin/www_bget?pfn:HZ99_21285
HZ99_RS20845	64.4366	231.079	-1.8424	2.9543e-13	2.1757e-12	acyl dehydratase	http://www.genome.jp/dbget-bin/www_bget?pfn:HZ99_21290
HZ99_RS20850	272.933	1055.49	-1.9513	3.4944e-31	7.7725e-30	fabG; 3-ketoacyl-ACP reductase	http://www.genome.jp/dbget-bin/www_bget?pfn:HZ99_21295
HZ99_RS20855	369.595	1714.74	-2.214	5.3655e-27	9.9926e-26	acetyl-CoA acetyltransferase	http://www.genome.jp/dbget-bin/www_bget?pfn:HZ99_21300
HZ99_RS20920	48.905	100.737	-1.0425	2.5561e-05	6.8839e-05	8-oxoguanine deaminase	http://www.genome.jp/dbget-bin/www_bget?pfn:HZ99_21365
HZ99_RS20940	13.1744	69.1673	-2.3924	2.2592e-12	1.5419e-11	xanthine permease XanP	http://www.genome.jp/dbget-bin/www_bget?pfn:HZ99_21385
HZ99_RS21025	72.3737	232.374	-1.6829	6.5165e-13	4.6738e-12	3-hydroxyisobutyrate dehydrogenase	http://www.genome.jp/dbget-bin/www_bget?pfn:HZ99_21470
HZ99_RS21145	4.99778	22.1284	-2.1465	0.00011191	0.00027436	hypothetical protein	http://www.genome.jp/dbget-bin/www_bget?pfn:HZ99_21605
HZ99_RS21160	161.334	383.941	-1.2508	1.8643e-10	1.0151e-09	integrase	http://www.genome.jp/dbget-bin/www_bget?pfn:HZ99_21625
HZ99_RS21305	234.618	619.986	-1.4019	3.1349e-19	3.7119e-18	transcriptional regulator protein	http://www.genome.jp/dbget-bin/www_bget?pfn:HZ99_21775
HZ99_RS21310	769.621	2598.85	-1.7557	1.8366e-36	4.922e-35	cupin	http://www.genome.jp/dbget-bin/www_bget?pfn:HZ99_21780
HZ99_RS21320	41.2406	5735.63	-7.1197	1.36E-317	3.75E-314	beta-lactamase	http://www.genome.jp/dbget-bin/www_bget?pfn:HZ99_21790
HZ99_RS21325	49.7576	2968.29	-5.8986	7.1024e-145	2.2953e-142	NAD(FAD)-dependent dehydrogenase	http://www.genome.jp/dbget-bin/www_bget?pfn:HZ99_21795
HZ99_RS21330	66.3492	660.959	-3.3164	4.8921e-19	5.7064e-18	membrane protein	http://www.genome.jp/dbget-bin/www_bget?pfn:HZ99_21800
HZ99_RS21335	134.736	530.615	-1.9775	4.6056e-08	1.8897e-07	--	--
HZ99_RS21400	101.728	608.006	-2.5794	6.1392e-51	2.6146e-49	chemotaxis protein	http://www.genome.jp/dbget-bin/www_bget?pfn:HZ99_21875
HZ99_RS21440	1.33128	11.0682	-3.0555	0.00071027	0.0015285	peptidase	http://www.genome.jp/dbget-bin/www_bget?pfn:HZ99_21915
HZ99_RS21445	19.8859	88.2898	-2.1505	1.938e-06	6.2193e-06	AraC family transcriptional regulator	http://www.genome.jp/dbget-bin/www_bget?pfn:HZ99_21920
HZ99_RS21630	135.889	407.518	-1.5844	7.822e-19	8.9904e-18	hypothetical protein	http://www.genome.jp/dbget-bin/www_bget?pfn:HZ99_22110
HZ99_RS21800	29.9644	629.161	-4.3921	4.2714e-05	0.00011085	phospholipid-binding protein	http://www.genome.jp/dbget-bin/www_bget?pfn:HZ99_22280
HZ99_RS21905	592.014	1454.58	-1.2969	1.0662e-09	5.3346e-09	competence protein TfoX	http://www.genome.jp/dbget-bin/www_bget?pfn:HZ99_22385
HZ99_RS21910	396.472	2707.98	-2.7719	1.3509e-25	2.3864e-24	hypothetical protein	http://www.genome.jp/dbget-bin/www_bget?pfn:HZ99_22390
HZ99_RS21955	137.856	402.244	-1.5449	2.0125e-19	2.3985e-18	sulfoxide reductase catalytic subunit YedY	http://www.genome.jp/dbget-bin/www_bget?pfn:HZ99_22435
HZ99_RS22045	124.068	252.532	-1.0253	6.2238e-08	2.5124e-07	Short chain fatty acid transporter	http://www.genome.jp/dbget-bin/www_bget?pfn:HZ99_22525
HZ99_RS22105	121.411	839.195	-2.7891	2.4308e-63	1.6287e-61	chemotaxis protein	http://www.genome.jp/dbget-bin/www_bget?pfn:HZ99_22585
HZ99_RS22130	366.669	1097.43	-1.5816	0.00076575	0.0016376	TonB-dependent receptor	http://www.genome.jp/dbget-bin/www_bget?pfn:HZ99_22610
HZ99_RS22185	45.526	92.6711	-1.0254	7.7723e-05	0.00019454	fliI; ATP synthase	http://www.genome.jp/dbget-bin/www_bget?pfn:HZ99_22675
HZ99_RS22370	194.189	497.235	-1.3565	0.00030979	0.00070504	MerR family transcriptional regulator	http://www.genome.jp/dbget-bin/www_bget?pfn:HZ99_22870
HZ99_RS22460	29.1871	81.7982	-1.4867	2.1227e-07	7.9013e-07	glycoside hydrolase	http://www.genome.jp/dbget-bin/www_bget?pfn:HZ99_22965
HZ99_RS22510	538.238	1865.51	-1.7933	3.689e-36	9.6973e-35	hypothetical protein	http://www.genome.jp/dbget-bin/www_bget?pfn:HZ99_23015
HZ99_RS22525	719.786	2535.82	-1.8168	1.3224e-38	3.8237e-37	aldolase	http://www.genome.jp/dbget-bin/www_bget?pfn:HZ99_23030
HZ99_RS22530	308.859	1419.94	-2.2008	2.8401e-49	1.1307e-47	hypothetical protein	http://www.genome.jp/dbget-bin/www_bget?pfn:HZ99_23665
HZ99_RS22545	27.2068	89.882	-1.7241	8.1822e-10	4.1546e-09	hypothetical protein	http://www.genome.jp/dbget-bin/www_bget?pfn:HZ99_23050
HZ99_RS22550	29.677	64.3429	-1.1164	0.00014091	0.00034029	hypothetical protein	http://www.genome.jp/dbget-bin/www_bget?pfn:HZ99_23055
HZ99_RS22555	63.3545	186.302	-1.5561	1.7787e-13	1.3405e-12	LuxR family transcriptional regulator	http://www.genome.jp/dbget-bin/www_bget?pfn:HZ99_23060
HZ99_RS22590	543.161	2015.77	-1.8919	2.9013e-23	4.379e-22	amino acid dehydrogenase	http://www.genome.jp/dbget-bin/www_bget?pfn:HZ99_23095
HZ99_RS22605	148.942	559.305	-1.9089	1.0932e-29	2.2494e-28	hypothetical protein	http://www.genome.jp/dbget-bin/www_bget?pfn:HZ99_23110
HZ99_RS22630	111.427	404.929	-1.8616	5.4234e-26	9.8014e-25	transporter	http://www.genome.jp/dbget-bin/www_bget?pfn:HZ99_23135
HZ99_RS22655	3.9772	13.2031	-1.731	0.01245	0.021483	hypothetical protein	http://www.genome.jp/dbget-bin/www_bget?pfn:HZ99_23160
HZ99_RS22665	29.6292	97.0619	-1.7119	2.5237e-10	1.3475e-09	sugar ABC transporter substrate-binding protein	http://www.genome.jp/dbget-bin/www_bget?pfn:HZ99_23170
HZ99_RS22675	40.2473	126.399	-1.651	1.7373e-11	1.0712e-10	TonB-dependent receptor	http://www.genome.jp/dbget-bin/www_bget?pfn:HZ99_23180
HZ99_RS22700	152.457	1019.6	-2.7415	4.1493e-06	1.2609e-05	dihydropteridine reductase	http://www.genome.jp/dbget-bin/www_bget?pfn:HZ99_23205
HZ99_RS22740	11.6142	51.3741	-2.1452	1.2474e-08	5.5133e-08	cobalamin biosynthesis protein	http://www.genome.jp/dbget-bin/www_bget?pfn:HZ99_23245
HZ99_RS22745	66.1241	173.788	-1.3941	2.1485e-08	9.143e-08	amidohydrolase	http://www.genome.jp/dbget-bin/www_bget?pfn:HZ99_23250
HZ99_RS22755	7.89579	39.6202	-2.3271	7.9747e-08	3.1634e-07	nickel permease	http://www.genome.jp/dbget-bin/www_bget?pfn:HZ99_23260
HZ99_RS22760	5.1525	35.3443	-2.7781	1.6777e-08	7.2806e-08	ABC transporter permease	http://www.genome.jp/dbget-bin/www_bget?pfn:HZ99_23265
HZ99_RS22765	11.821	36.2384	-1.6162	9.2586e-05	0.00022913	amino acid ABC transporter substrate-binding protein	http://www.genome.jp/dbget-bin/www_bget?pfn:HZ99_23270
HZ99_RS22775	2.71342	12.1228	-2.1595	0.0051557	0.0096443	hypothetical protein	http://www.genome.jp/dbget-bin/www_bget?pfn:HZ99_23280
HZ99_RS22810	126.83	436.158	-1.782	2.8146e-25	4.8172e-24	heme oxygenase	http://www.genome.jp/dbget-bin/www_bget?pfn:HZ99_23315
HZ99_RS22815	21.4471	138.376	-2.6897	5.8081e-24	9.1959e-23	transcriptional regulator	http://www.genome.jp/dbget-bin/www_bget?pfn:HZ99_23320
HZ99_RS22830	3.85884	12.9416	-1.7458	0.010906	0.019082	hypothetical protein	http://www.genome.jp/dbget-bin/www_bget?pfn:HZ99_23340
HZ99_RS22850	3.05399	14.955	-2.2919	0.004372	0.0083028	GTP cyclohydrolase	http://www.genome.jp/dbget-bin/www_bget?pfn:HZ99_23360
HZ99_RS22935	32.9574	88.8897	-1.4314	1.5297e-07	5.8199e-07	regulator	http://www.genome.jp/dbget-bin/www_bget?pfn:HZ99_23445
HZ99_RS22945	3.12811	35.1389	-3.4897	3.4204e-11	2.0359e-10	peptide ABC transporter permease	http://www.genome.jp/dbget-bin/www_bget?pfn:HZ99_23455
HZ99_RS22950	21.3355	67.6946	-1.6658	0.00022435	0.00052496	glutathione ABC transporter permease	http://www.genome.jp/dbget-bin/www_bget?pfn:HZ99_23460
HZ99_RS22955	125.648	285.063	-1.1819	3.2996e-06	1.0196e-05	peptide ABC transporter substrate-binding protein	http://www.genome.jp/dbget-bin/www_bget?pfn:HZ99_23465
HZ99_RS22960	44.1762	171.859	-1.9599	5.583e-18	5.9559e-17	acetamidase	http://www.genome.jp/dbget-bin/www_bget?pfn:HZ99_23470
HZ99_RS22965	72.2714	236.143	-1.7082	2.0132e-06	6.4457e-06	ABC transporter ATP-binding protein	http://www.genome.jp/dbget-bin/www_bget?pfn:HZ99_23475
HZ99_RS22970	3.30494	11.3709	-1.7827	0.014286	0.024374	--	--
HZ99_RS23000	680.181	10106.6	-3.8932	9.5328e-74	7.8169e-72	hypothetical protein	http://www.genome.jp/dbget-bin/www_bget?pfn:HZ99_23510
HZ99_RS23035	280.403	785.435	-1.486	6.2706e-22	8.7661e-21	iscA; iron-sulfur cluster assembly protein	http://www.genome.jp/dbget-bin/www_bget?pfn:HZ99_23545
HZ99_RS23195	22.2987	58.6472	-1.3951	0.00014315	0.00034491	maltoporin	http://www.genome.jp/dbget-bin/www_bget?pfn:HZ99_23715
HZ99_RS23225	85.3257	262.837	-1.6231	5.697e-17	5.7536e-16	toxin	http://www.genome.jp/dbget-bin/www_bget?pfn:HZ99_23745
HZ99_RS23240	47.3681	95.6276	-1.0135	4.7089e-05	0.00012146	iron dicitrate transport regulator FecR	http://www.genome.jp/dbget-bin/www_bget?pfn:HZ99_23760
HZ99_RS23370	454.661	2186.24	-2.2656	4.2275e-55	2.1308e-53	hypothetical protein	http://www.genome.jp/dbget-bin/www_bget?pfn:HZ99_23890
HZ99_RS23395	829.288	2364.47	-1.5116	1.3413e-15	1.2061e-14	oxidoreductase	http://www.genome.jp/dbget-bin/www_bget?pfn:HZ99_23915
HZ99_RS23460	1336.34	4496.14	-1.7504	4.0997e-09	1.9218e-08	membrane protein	http://www.genome.jp/dbget-bin/www_bget?pfn:HZ99_23980
HZ99_RS23465	733.532	4535.5	-2.6283	9.8551e-30	2.0432e-28	chromosome partitioning protein ParA	http://www.genome.jp/dbget-bin/www_bget?pfn:HZ99_23985
HZ99_RS23470	322.966	795.325	-1.3002	1.0565e-17	1.1141e-16	pilin assembly protein	http://www.genome.jp/dbget-bin/www_bget?pfn:HZ99_23990
HZ99_RS23490	229.31	475.583	-1.0524	1.1042e-10	6.1968e-10	hypothetical protein	http://www.genome.jp/dbget-bin/www_bget?pfn:HZ99_24010
HZ99_RS23495	59.2435	282.518	-2.2536	6.4277e-30	1.353e-28	hypothetical protein	http://www.genome.jp/dbget-bin/www_bget?pfn:HZ99_24015
HZ99_RS23505	32.2189	543.092	-4.0752	1.656e-89	1.784e-87	energy transducer TonB	http://www.genome.jp/dbget-bin/www_bget?pfn:HZ99_24025
HZ99_RS23570	516.178	1072.57	-1.0551	1.3052e-13	9.9183e-13	beta-(1-3)-glucosyl transferase	http://www.genome.jp/dbget-bin/www_bget?pfn:HZ99_24090
HZ99_RS23605	7.57072	17.5062	-1.2094	0.023748	0.038659	hypothetical protein	http://www.genome.jp/dbget-bin/www_bget?pfn:HZ99_24125
HZ99_RS23795	144.124	2254.37	-3.9673	1.5099e-112	2.5137e-110	hypothetical protein	http://www.genome.jp/dbget-bin/www_bget?pfn:HZ99_24315
HZ99_RS23855	301.602	656.177	-1.1214	3.3379e-13	2.4517e-12	--	--
HZ99_RS23920	11.2826	36.9741	-1.7124	3.2325e-05	8.5588e-05	DoxX	http://www.genome.jp/dbget-bin/www_bget?pfn:HZ99_24440
HZ99_RS23925	2.95	27.7973	-3.2362	1.6965e-07	6.4231e-07	hypothetical protein	http://www.genome.jp/dbget-bin/www_bget?pfn:HZ99_24445
HZ99_RS23930	12.3109	32.4529	-1.3984	0.00081009	0.0017284	hypothetical protein	http://www.genome.jp/dbget-bin/www_bget?pfn:HZ99_24450
HZ99_RS23935	70.5355	292.164	-2.0504	8.4868e-05	0.00021165	membrane protein	http://www.genome.jp/dbget-bin/www_bget?pfn:HZ99_24455
HZ99_RS23970	47.082	348.416	-2.8876	9.5967e-47	3.5624e-45	hypothetical protein	http://www.genome.jp/dbget-bin/www_bget?pfn:HZ99_24490
HZ99_RS23975	310.669	2155.62	-2.7947	1.218e-20	1.5563e-19	diguanylate phosphodiesterase	http://www.genome.jp/dbget-bin/www_bget?pfn:HZ99_24495
HZ99_RS23980	35.494	78.8441	-1.1514	2.4256e-05	6.5647e-05	ferredoxin	http://www.genome.jp/dbget-bin/www_bget?pfn:HZ99_24500
HZ99_RS23995	199.093	1032.53	-2.3747	2.3693e-37	6.476e-36	aspartate-semialdehyde dehydrogenase	http://www.genome.jp/dbget-bin/www_bget?pfn:HZ99_24515
HZ99_RS24010	867.133	1986.59	-1.196	1.2309e-12	8.6701e-12	beta-ketoadipyl CoA thiolase	http://www.genome.jp/dbget-bin/www_bget?pfn:HZ99_24535
HZ99_RS24070	14.0103	66.6908	-2.251	1.4711e-11	9.1624e-11	polysaccharide deacetylase	http://www.genome.jp/dbget-bin/www_bget?pfn:HZ99_24595
HZ99_RS24120	2.86813	34.4632	-3.5869	4.8317e-05	0.00012433	glycerol acyltransferase	http://www.genome.jp/dbget-bin/www_bget?pfn:HZ99_24645
HZ99_RS24125	10.6325	33.8328	-1.6699	0.00012433	0.00030345	hemolysin	http://www.genome.jp/dbget-bin/www_bget?pfn:HZ99_24650
HZ99_RS24165	43.7901	88.507	-1.0152	9.1196e-05	0.000226	amidohydrolase	http://www.genome.jp/dbget-bin/www_bget?pfn:HZ99_24690
HZ99_RS24170	18.0383	69.8337	-1.9529	5.9438e-10	3.0405e-09	major facilitator transporter	http://www.genome.jp/dbget-bin/www_bget?pfn:HZ99_24695
HZ99_RS24180	25.2696	72.0072	-1.5107	4.3994e-07	1.5434e-06	IclR family transcriptional regulator	http://www.genome.jp/dbget-bin/www_bget?pfn:HZ99_24705
HZ99_RS24225	34.9973	97.2983	-1.4752	8.6699e-05	0.00021543	transporter	http://www.genome.jp/dbget-bin/www_bget?pfn:HZ99_24750
HZ99_RS24230	54.9363	167.11	-1.605	2.9461e-13	2.1726e-12	TonB-dependent receptor	http://www.genome.jp/dbget-bin/www_bget?pfn:HZ99_24755
HZ99_RS24285	46.6075	95.3248	-1.0323	6.6596e-05	0.00016853	hydroxymethylglutaryl-CoA lyase	http://www.genome.jp/dbget-bin/www_bget?pfn:HZ99_24810
HZ99_RS24290	36.9202	84.8993	-1.2013	1.1911e-05	3.3958e-05	MFS transporter permease	http://www.genome.jp/dbget-bin/www_bget?pfn:HZ99_24815
HZ99_RS24310	125.165	1079.2	-3.1081	7.6435e-74	6.3626e-72	membrane protein	http://www.genome.jp/dbget-bin/www_bget?pfn:HZ99_24835
HZ99_RS24325	133.877	514.133	-1.9412	2.6092e-30	5.734e-29	MFS transporter	http://www.genome.jp/dbget-bin/www_bget?pfn:HZ99_24855
HZ99_RS24340	42.7151	114.041	-1.4167	8.1189e-08	3.2136e-07	allophanate hydrolase	http://www.genome.jp/dbget-bin/www_bget?pfn:HZ99_24870
HZ99_RS24345	44.0047	179.945	-2.0318	7.6315e-15	6.4504e-14	urea carboxylase	http://www.genome.jp/dbget-bin/www_bget?pfn:HZ99_24875
HZ99_RS24355	5.04316	21.0338	-2.0603	0.00027044	0.00062271	urea carboxylase	http://www.genome.jp/dbget-bin/www_bget?pfn:HZ99_24885
HZ99_RS24365	8.15449	29.73	-1.8663	5.7074e-05	0.00014557	lipid kinase	http://www.genome.jp/dbget-bin/www_bget?pfn:HZ99_24895
HZ99_RS24370	4.56097	32.7908	-2.8459	1.4106e-08	6.1851e-08	lipid kinase	http://www.genome.jp/dbget-bin/www_bget?pfn:HZ99_24900
HZ99_RS24395	28.7657	96.1572	-1.741	1.2898e-07	4.9552e-07	membrane protein	http://www.genome.jp/dbget-bin/www_bget?pfn:HZ99_24925
HZ99_RS24400	52.575	136.479	-1.3762	3.8524e-08	1.5901e-07	tripartite tricarboxylate transporter TctA	http://www.genome.jp/dbget-bin/www_bget?pfn:HZ99_24930
HZ99_RS24410	49.1075	109.137	-1.1521	6.3286e-05	0.00016045	tricarboxylic transport membrane protein	http://www.genome.jp/dbget-bin/www_bget?pfn:HZ99_24940
HZ99_RS24430	121.257	412.955	-1.7679	8.717e-25	1.4513e-23	histidine kinase	http://www.genome.jp/dbget-bin/www_bget?pfn:HZ99_24960
HZ99_RS24455	940.396	3824.49	-2.0239	2.6396e-38	7.4368e-37	sigma factor AlgU	http://www.genome.jp/dbget-bin/www_bget?pfn:HZ99_24985
HZ99_RS24460	954.088	8079.4	-3.0821	8.0301e-104	1.2605e-101	anti-sigma factor MucA	http://www.genome.jp/dbget-bin/www_bget?pfn:HZ99_24990
HZ99_RS24465	302.115	1429.9	-2.2427	5.7327e-51	2.4606e-49	negative regulator for alginate biosynthesis MucB	http://www.genome.jp/dbget-bin/www_bget?pfn:HZ99_24995
HZ99_RS24535	64.5771	147.672	-1.1933	7.5986e-08	3.0273e-07	3-hydroxyacyl-CoA dehydrogenase	http://www.genome.jp/dbget-bin/www_bget?pfn:HZ99_25065
HZ99_RS24565	8.73178	69.7665	-2.9982	7.0532e-17	7.0455e-16	hypothetical protein	http://www.genome.jp/dbget-bin/www_bget?pfn:HZ99_25095
HZ99_RS24570	2.89801	13.3215	-2.2006	0.0022499	0.0044738	thioesterase	http://www.genome.jp/dbget-bin/www_bget?pfn:HZ99_25100
HZ99_RS24575	42.5162	117.837	-1.4707	0.00015091	0.00036142	3-hydroxyacyl-CoA dehydrogenase	http://www.genome.jp/dbget-bin/www_bget?pfn:HZ99_25105
HZ99_RS24580	48.5631	110.523	-1.1864	1.5086e-06	4.9099e-06	beta-ketoadipyl CoA thiolase	http://www.genome.jp/dbget-bin/www_bget?pfn:HZ99_25110
HZ99_RS24620	9.63274	21.9038	-1.1852	0.024494	0.039699	hypothetical protein	http://www.genome.jp/dbget-bin/www_bget?pfn:HZ99_25155
HZ99_RS24650	369.734	1526.51	-2.0457	1.0519e-43	3.5896e-42	AraC family transcriptional regulator	http://www.genome.jp/dbget-bin/www_bget?pfn:HZ99_25190
HZ99_RS24655	56.616	121.245	-1.0986	3.8e-06	1.1645e-05	4-hydroxybenzoate 3-monooxygenase	http://www.genome.jp/dbget-bin/www_bget?pfn:HZ99_25195
HZ99_RS24710	454.113	2058.71	-2.1806	1.0776e-51	4.7744e-50	hypothetical protein	http://www.genome.jp/dbget-bin/www_bget?pfn:HZ99_25250
HZ99_RS24785	26.666	337.292	-3.6609	2.668e-61	1.6848e-59	hypothetical protein	http://www.genome.jp/dbget-bin/www_bget?pfn:HZ99_25325
HZ99_RS24885	283.013	623.622	-1.1398	2.041e-12	1.3982e-11	mechanosensitive ion channel protein MscS	http://www.genome.jp/dbget-bin/www_bget?pfn:HZ99_25425
HZ99_RS24895	51.2766	483.833	-3.2381	1.9632e-32	4.5128e-31	transcriptional regulator	http://www.genome.jp/dbget-bin/www_bget?pfn:HZ99_25435
HZ99_RS24900	52.6765	163.28	-1.6321	2.4564e-09	1.1787e-08	copper oxidase	http://www.genome.jp/dbget-bin/www_bget?pfn:HZ99_25440
HZ99_RS24905	29.2337	95.3678	-1.7059	2.369e-06	7.4973e-06	copper resistance protein CopB	http://www.genome.jp/dbget-bin/www_bget?pfn:HZ99_25445
HZ99_RS24910	6.17308	28.2844	-2.1959	1.3278e-05	3.7603e-05	copper resistance protein CopC	http://www.genome.jp/dbget-bin/www_bget?pfn:HZ99_25450
HZ99_RS24915	25.8744	97.6219	-1.9157	1.9033e-08	8.2079e-08	copper resistance protein CopD	http://www.genome.jp/dbget-bin/www_bget?pfn:HZ99_25455
HZ99_RS24920	107.769	263.501	-1.2899	9.6067e-12	6.13e-11	hypothetical protein	http://www.genome.jp/dbget-bin/www_bget?pfn:HZ99_25460
HZ99_RS24940	24.0942	122.473	-2.3457	2.1057e-18	2.3277e-17	sodium:solute symporter	http://www.genome.jp/dbget-bin/www_bget?pfn:HZ99_25490
HZ99_RS24945	33.6818	586.239	-4.1214	3.5356e-46	1.2779e-44	agmatinase SpeB	http://www.genome.jp/dbget-bin/www_bget?pfn:HZ99_25495
HZ99_RS24960	70.2838	306.771	-2.1259	2.9097e-07	1.0538e-06	hemolysin secretion protein D	http://www.genome.jp/dbget-bin/www_bget?pfn:HZ99_25510
HZ99_RS24965	126.589	455.777	-1.8482	3.2825e-18	3.5781e-17	ABC transporter	http://www.genome.jp/dbget-bin/www_bget?pfn:HZ99_25515
HZ99_RS24970	273.597	921.598	-1.7521	2.2661e-13	1.6892e-12	channel protein TolC	http://www.genome.jp/dbget-bin/www_bget?pfn:HZ99_25520
HZ99_RS24975	542.147	1279.34	-1.2386	1.3697e-08	6.0202e-08	hypothetical protein	http://www.genome.jp/dbget-bin/www_bget?pfn:HZ99_25525
HZ99_RS25010	1383.62	3235.35	-1.2255	4.7695e-20	5.8885e-19	dehydrogenase	http://www.genome.jp/dbget-bin/www_bget?pfn:HZ99_25560
HZ99_RS25050	183.501	571.926	-1.64	4.761e-24	7.6483e-23	sorbosone dehydrogenase	http://www.genome.jp/dbget-bin/www_bget?pfn:HZ99_25600
HZ99_RS25060	188.807	382.262	-1.0176	7.1158e-09	3.2283e-08	cobyrinic acid a,c-diamide synthase	http://www.genome.jp/dbget-bin/www_bget?pfn:HZ99_25610
HZ99_RS25130	40.2815	600.172	-3.8972	5.7501e-89	6.0752e-87	hypothetical protein	http://www.genome.jp/dbget-bin/www_bget?pfn:HZ99_25685
HZ99_RS25185	78.7158	334.588	-2.0877	5.5287e-20	6.78e-19	DNA methyltransferase	http://www.genome.jp/dbget-bin/www_bget?pfn:HZ99_25740
HZ99_RS25200	20.1859	43.3575	-1.1029	0.0094686	0.016738	serine/threonine protein phosphatase	http://www.genome.jp/dbget-bin/www_bget?pfn:HZ99_25755
HZ99_RS25205	541.151	1437.85	-1.4098	2.0693e-22	2.9751e-21	aromatic amino acid aminotransferase	http://www.genome.jp/dbget-bin/www_bget?pfn:HZ99_25760
HZ99_RS25215	474.341	2253.48	-2.2482	8.1036e-55	3.9751e-53	phhA; phenylalanine 4-monooxygenase	http://www.genome.jp/dbget-bin/www_bget?pfn:HZ99_25770
HZ99_RS25225	8.37684	711.626	-6.4086	5.0514e-153	1.8502e-150	flagellar basal body rod protein FlgF	http://www.genome.jp/dbget-bin/www_bget?pfn:HZ99_25780
HZ99_RS25230	8.27158	1140.28	-7.107	2.983e-200	2.3412e-197	flagellar basal body rod protein FlgG	http://www.genome.jp/dbget-bin/www_bget?pfn:HZ99_25785
HZ99_RS25235	8.18564	397.181	-5.6006	8.8397e-91	9.9113e-89	flagellar basal body L-ring protein FlgH	http://www.genome.jp/dbget-bin/www_bget?pfn:HZ99_25790
HZ99_RS25240	7.00907	485.768	-6.1149	8.2596e-122	1.6807e-119	flagellar P-ring protein FlgI	http://www.genome.jp/dbget-bin/www_bget?pfn:HZ99_25795
HZ99_RS25245	14.8086	637.887	-5.4288	1.1529e-128	2.4363e-126	flagellar rod assembly protein FlgJ	http://www.genome.jp/dbget-bin/www_bget?pfn:HZ99_25800
HZ99_RS25250	56.8185	1669.19	-4.8766	3.8062e-165	1.4937e-162	flagellar hook protein FlgK	http://www.genome.jp/dbget-bin/www_bget?pfn:HZ99_25805
HZ99_RS25255	105.419	1429.18	-3.761	7.6405e-114	1.3541e-111	flagellar hook protein FlgL	http://www.genome.jp/dbget-bin/www_bget?pfn:HZ99_25810
HZ99_RS25265	229.148	22160	-6.5955	0	0	flagellin FliC	http://www.genome.jp/dbget-bin/www_bget?pfn:HZ99_25820
HZ99_RS25270	48.2226	345.007	-2.8388	9.9224e-39	2.8843e-37	flagellar protein FlaG	http://www.genome.jp/dbget-bin/www_bget?pfn:HZ99_25825
HZ99_RS25275	264.874	2545.46	-3.2645	2.3899e-60	1.3821e-58	flagellar cap protein FliD	http://www.genome.jp/dbget-bin/www_bget?pfn:HZ99_25830
HZ99_RS25280	62.5932	1461.01	-4.5448	7.4512e-130	1.6375e-127	flagellar biosynthesis protein FliS	http://www.genome.jp/dbget-bin/www_bget?pfn:HZ99_25835
HZ99_RS25285	16.8617	326.162	-4.2738	9.3067e-71	7.3044e-69	flagellar assembly protein FliT	http://www.genome.jp/dbget-bin/www_bget?pfn:HZ99_25840
HZ99_RS25295	25.6012	475.951	-4.2165	1.0799e-28	2.1652e-27	two-component sensor FleS	http://www.genome.jp/dbget-bin/www_bget?pfn:HZ99_25850
HZ99_RS25300	87.6949	693.355	-2.983	7.3755e-66	5.3317e-64	two-component response regulator FleR	http://www.genome.jp/dbget-bin/www_bget?pfn:HZ99_25855
HZ99_RS25305	17.9965	320.87	-4.1562	6.6784e-35	1.6908e-33	flagellar hook-basal body protein FliE	http://www.genome.jp/dbget-bin/www_bget?pfn:HZ99_25860
HZ99_RS25310	91.95	1172.47	-3.6726	2.1749e-50	9.0521e-49	flagellar M-ring protein FliF	http://www.genome.jp/dbget-bin/www_bget?pfn:HZ99_25865
HZ99_RS25315	66.7807	591.115	-3.1459	6.2075e-41	1.9488e-39	flagellar motor switch protein FliG	http://www.genome.jp/dbget-bin/www_bget?pfn:HZ99_25870
HZ99_RS25320	22.5872	255.907	-3.502	4.8521e-50	1.9746e-48	flagellar assembly protein FliH	http://www.genome.jp/dbget-bin/www_bget?pfn:HZ99_25875
HZ99_RS25325	40.2186	431.602	-3.4238	3.8843e-64	2.7013e-62	ATP synthase FliI	http://www.genome.jp/dbget-bin/www_bget?pfn:HZ99_25880
HZ99_RS25330	14.7788	72.7189	-2.2988	2.366e-12	1.6087e-11	flagellar biogenesis protein FliJ	http://www.genome.jp/dbget-bin/www_bget?pfn:HZ99_25885
HZ99_RS25340	302.432	685.996	-1.1816	3.0964e-06	9.6055e-06	chemotaxis protein CheY	http://www.genome.jp/dbget-bin/www_bget?pfn:HZ99_25895
HZ99_RS25350	63.3508	1033.37	-4.0279	1.185e-112	2.0344e-110	flagellar hook-length control protein fliK	http://www.genome.jp/dbget-bin/www_bget?pfn:HZ99_25905
HZ99_RS25355	9.62625	175.425	-4.1877	1.989e-47	7.6415e-46	flagellar basal body protein FliL	http://www.genome.jp/dbget-bin/www_bget?pfn:HZ99_25910
HZ99_RS25360	21.7137	415.901	-4.2596	1.0872e-50	4.5595e-49	flagellar motor switch protein FliM	http://www.genome.jp/dbget-bin/www_bget?pfn:HZ99_25915
HZ99_RS25365	9.25695	421.895	-5.5102	1.3117e-87	1.3598e-85	flagellar motor switch protein FliN	http://www.genome.jp/dbget-bin/www_bget?pfn:HZ99_25920
HZ99_RS25370	1.01283	46.5368	-5.5219	7.505e-20	9.1831e-19	flagellar assembly protein FliO	http://www.genome.jp/dbget-bin/www_bget?pfn:HZ99_25925
HZ99_RS25375	4.32553	88.7982	-4.3596	1.8976e-29	3.8755e-28	flagellar biosynthesis protein FliP	http://www.genome.jp/dbget-bin/www_bget?pfn:HZ99_25930
HZ99_RS25385	1.61872	27.119	-4.0664	3.5917e-10	1.8847e-09	flagellar biosynthesis protein FliR	http://www.genome.jp/dbget-bin/www_bget?pfn:HZ99_25940
HZ99_RS25390	17.3128	139.955	-3.015	1.2105e-27	2.3254e-26	flagellar biosynthesis protein FlhB	http://www.genome.jp/dbget-bin/www_bget?pfn:HZ99_25945
HZ99_RS25405	66.627	697.06	-3.3871	1.1179e-48	4.3869e-47	flagellar biosynthesis protein FlhA	http://www.genome.jp/dbget-bin/www_bget?pfn:HZ99_25960
HZ99_RS25410	105.966	1088.09	-3.3601	1.004e-35	2.5895e-34	flhF; flagellar biosynthesis regulator FlhF	http://www.genome.jp/dbget-bin/www_bget?pfn:HZ99_25965
HZ99_RS25415	94.7275	698.347	-2.8821	1.7764e-62	1.1619e-60	flagellar synthesis regulator FleN	http://www.genome.jp/dbget-bin/www_bget?pfn:HZ99_25970
HZ99_RS25420	151.797	1163.18	-2.9379	1.5141e-74	1.2798e-72	flagellar biosynthesis sigma factor FliA	http://www.genome.jp/dbget-bin/www_bget?pfn:HZ99_25975
HZ99_RS25425	59.2179	311.967	-2.3973	1.8568e-33	4.4547e-32	chemotaxis protein CheY	http://www.genome.jp/dbget-bin/www_bget?pfn:HZ99_25980
HZ99_RS25430	124.449	805.133	-2.6937	3.4035e-59	1.8699e-57	chemotaxis protein CheZ	http://www.genome.jp/dbget-bin/www_bget?pfn:HZ99_25985
HZ99_RS25435	305.988	2593.69	-3.0835	2.8927e-94	3.3813e-92	chemotaxis protein CheA	http://www.genome.jp/dbget-bin/www_bget?pfn:HZ99_25990
HZ99_RS25440	105.881	652.73	-2.624	4.8782e-53	2.2334e-51	chemotaxis protein CheY	http://www.genome.jp/dbget-bin/www_bget?pfn:HZ99_25995
HZ99_RS25445	46.4114	290.134	-2.6442	4.2434e-37	1.1484e-35	flagellar motor protein MotC	http://www.genome.jp/dbget-bin/www_bget?pfn:HZ99_26000
HZ99_RS25450	55.5854	258.012	-2.2147	1.6127e-22	2.344e-21	flagellar motor protein MotD	http://www.genome.jp/dbget-bin/www_bget?pfn:HZ99_26005
HZ99_RS25455	59.557	568.058	-3.2537	1.2022e-24	1.9834e-23	cobalamin biosynthesis protein CobQ	http://www.genome.jp/dbget-bin/www_bget?pfn:HZ99_26010
HZ99_RS25460	83.5538	881.45	-3.3991	9.7399e-85	9.5555e-83	chemotaxis protein CheW	http://www.genome.jp/dbget-bin/www_bget?pfn:HZ99_26015
HZ99_RS25465	104.061	932.979	-3.1644	4.2711e-79	3.9772e-77	chemotaxis protein CheW	http://www.genome.jp/dbget-bin/www_bget?pfn:HZ99_26020
HZ99_RS25470	34.4004	279.04	-3.02	5.0232e-43	1.6427e-41	chemotaxis protein	http://www.genome.jp/dbget-bin/www_bget?pfn:HZ99_26025
HZ99_RS25475	39.6115	90.0289	-1.1845	4.3067e-06	1.307e-05	hypothetical protein	http://www.genome.jp/dbget-bin/www_bget?pfn:HZ99_26030
HZ99_RS25480	62.4977	158.465	-1.3423	4.9442e-10	2.553e-09	hypothetical protein	http://www.genome.jp/dbget-bin/www_bget?pfn:HZ99_26035
HZ99_RS25485	28.1011	106.561	-1.923	2.1542e-11	1.3108e-10	flagellar biosynthesis protein FlhB	http://www.genome.jp/dbget-bin/www_bget?pfn:HZ99_26040
HZ99_RS25490	301.332	900.879	-1.58	6.9553e-21	9.0551e-20	flagellar hook-length control protein FliK	http://www.genome.jp/dbget-bin/www_bget?pfn:HZ99_26045
HZ99_RS25540	196.115	541.24	-1.4646	1.1336e-18	1.2894e-17	hypothetical protein	http://www.genome.jp/dbget-bin/www_bget?pfn:HZ99_26095
HZ99_RS25565	3.89647	52.4559	-3.7509	1.5672e-16	1.5185e-15	urea transporter	http://www.genome.jp/dbget-bin/www_bget?pfn:HZ99_26120
HZ99_RS25570	36.2182	94.0554	-1.3768	1.9767e-07	7.3829e-07	pyruvate kinase	http://www.genome.jp/dbget-bin/www_bget?pfn:HZ99_26125
HZ99_RS25575	27.5276	92.1096	-1.7425	2.2829e-09	1.1012e-08	hydroxypyruvate reductase	http://www.genome.jp/dbget-bin/www_bget?pfn:HZ99_26130
HZ99_RS25595	6.32131	42.5869	-2.7521	5.1742e-10	2.6617e-09	GlcG protein	http://www.genome.jp/dbget-bin/www_bget?pfn:HZ99_26150
HZ99_RS25600	9.13745	22.5816	-1.3053	0.0064149	0.011791	transposase	http://www.genome.jp/dbget-bin/www_bget?pfn:HZ99_26155
HZ99_RS25710	31.8496	91.2035	-1.5178	1.2123e-08	5.3712e-08	hypothetical protein	http://www.genome.jp/dbget-bin/www_bget?pfn:HZ99_26260
HZ99_RS25715	70.3379	153.991	-1.1305	1.2702e-07	4.8834e-07	membrane protein	http://www.genome.jp/dbget-bin/www_bget?pfn:HZ99_26265
HZ99_RS25720	3222.08	17317.2	-2.4261	1.6637e-70	1.2874e-68	hypothetical protein	http://www.genome.jp/dbget-bin/www_bget?pfn:HZ99_26270
HZ99_RS25750	488.771	1604.45	-1.7148	5.7684e-33	1.3486e-31	peroxiredoxin	http://www.genome.jp/dbget-bin/www_bget?pfn:HZ99_26300
HZ99_RS25755	33.3645	180.824	-2.4382	5.4319e-23	8.0875e-22	5-oxo-L-prolinase	http://www.genome.jp/dbget-bin/www_bget?pfn:HZ99_26305
HZ99_RS25765	66.3482	919.096	-3.7921	1.1607e-24	1.9208e-23	chemotaxis protein	http://www.genome.jp/dbget-bin/www_bget?pfn:HZ99_26315
HZ99_RS25835	142.206	330.687	-1.2175	2.7222e-12	1.8351e-11	hypothetical protein	http://www.genome.jp/dbget-bin/www_bget?pfn:HZ99_26385
HZ99_RS25840	5.31623	19.7482	-1.8932	0.0006087	0.0013239	hypothetical protein	http://www.genome.jp/dbget-bin/www_bget?pfn:HZ99_26390
HZ99_RS25905	75.1885	877.501	-3.5448	2.2571e-57	1.181e-55	LysR family transcriptional regulator	http://www.genome.jp/dbget-bin/www_bget?pfn:HZ99_05450
HZ99_RS25910	7.47449	22.9264	-1.617	0.0014009	0.0028741	LysR family transcriptional regulator	http://www.genome.jp/dbget-bin/www_bget?pfn:HZ99_26460
HZ99_RS25925	1.95154	9.03763	-2.2113	0.014599	0.024863	hypothetical protein	http://www.genome.jp/dbget-bin/www_bget?pfn:HZ99_26475
HZ99_RS25930	41.5188	86.1667	-1.0534	6.037e-05	0.00015334	choline dehydrogenase	http://www.genome.jp/dbget-bin/www_bget?pfn:HZ99_15520
HZ99_RS25995	1181.1	4238.63	-1.8435	1.2718e-28	2.5409e-27	fadE; acyl-CoA dehydrogenase	http://www.genome.jp/dbget-bin/www_bget?pfn:HZ99_26545
HZ99_RS26000	80.3788	211.892	-1.3984	1.1782e-12	8.3096e-12	cysteine protease	http://www.genome.jp/dbget-bin/www_bget?pfn:HZ99_26550
HZ99_RS26095	198.345	438.976	-1.1461	3.9301e-12	2.6172e-11	hypothetical protein	http://www.genome.jp/dbget-bin/www_bget?pfn:HZ99_26650
HZ99_RS26135	71.5186	218.61	-1.612	1.4981e-08	6.5476e-08	spermidine/putrescine ABC transporter ATP-binding protein	http://www.genome.jp/dbget-bin/www_bget?pfn:HZ99_26690
HZ99_RS26140	42.0829	117.777	-1.4848	1.4916e-09	7.3892e-09	ABC transporter permease	http://www.genome.jp/dbget-bin/www_bget?pfn:HZ99_26695
HZ99_RS26145	36.7368	111.957	-1.6077	2.6275e-10	1.3974e-09	ABC transporter permease	http://www.genome.jp/dbget-bin/www_bget?pfn:HZ99_26700
HZ99_RS26150	100.825	241.824	-1.2621	6.3001e-11	3.6358e-10	hypothetical protein	http://www.genome.jp/dbget-bin/www_bget?pfn:HZ99_26705
HZ99_RS26160	35.6553	84.7296	-1.2487	3.8283e-05	0.0001003	MFS transporter	http://www.genome.jp/dbget-bin/www_bget?pfn:HZ99_26715
HZ99_RS26285	231.236	927.645	-2.0042	1.3509e-38	3.8859e-37	DNA mismatch repair protein MutS	http://www.genome.jp/dbget-bin/www_bget?pfn:HZ99_26850
HZ99_RS26290	77.4144	1283.66	-4.0515	2.7055e-60	1.5483e-58	hypothetical protein	http://www.genome.jp/dbget-bin/www_bget?pfn:HZ99_26855
HZ99_RS26305	4.49461	544.214	-6.9198	5.0741e-138	1.5487e-135	hypothetical protein	http://www.genome.jp/dbget-bin/www_bget?pfn:HZ99_26870
HZ99_RS26310	71.6769	931.134	-3.6994	2.3587e-98	3.0854e-96	alpha/beta hydrolase	http://www.genome.jp/dbget-bin/www_bget?pfn:HZ99_26875
HZ99_RS26335	13.4928	338.642	-4.6495	7.9612e-08	3.1603e-07	hypothetical protein	http://www.genome.jp/dbget-bin/www_bget?pfn:HZ99_26900
HZ99_RS26355	205.36	611.072	-1.5732	2.074e-22	2.9751e-21	hypothetical protein	http://www.genome.jp/dbget-bin/www_bget?pfn:HZ99_26920
HZ99_RS26385	31.0543	112.514	-1.8572	7.4769e-08	2.9832e-07	peptidase M42	http://www.genome.jp/dbget-bin/www_bget?pfn:HZ99_26950
HZ99_RS26395	51.9018	579.082	-3.4799	7.5222e-35	1.8871e-33	asparagine synthase AsnB	http://www.genome.jp/dbget-bin/www_bget?pfn:HZ99_26960
HZ99_RS26555	17.3129	37.8714	-1.1293	0.0026407	0.0051923	dTDP-4-dehydrorhamnose 3,5-epimerase	http://www.genome.jp/dbget-bin/www_bget?pfn:HZ99_27125
HZ99_RS26635	20.3955	77.4306	-1.9247	3.6249e-10	1.9003e-09	ethanolamin permease	http://www.genome.jp/dbget-bin/www_bget?pfn:HZ99_27210
HZ99_RS26645	33.9195	100.13	-1.5617	1.909e-05	5.2518e-05	ATPase	http://www.genome.jp/dbget-bin/www_bget?pfn:HZ99_27220
HZ99_RS26650	33.8443	167.834	-2.3101	3.5438e-22	5.031e-21	potassium-transporting ATPase subunit B	http://www.genome.jp/dbget-bin/www_bget?pfn:HZ99_27225
HZ99_RS26675	562.578	3081.49	-2.4535	4.5792e-54	2.2264e-52	hypothetical protein	http://www.genome.jp/dbget-bin/www_bget?pfn:HZ99_27250
HZ99_RS26680	567.702	1958.46	-1.7865	2.7091e-36	7.1901e-35	metal-chelation protein CHAD	http://www.genome.jp/dbget-bin/www_bget?pfn:HZ99_27255
HZ99_RS26685	472.353	996.672	-1.0773	1.808e-13	1.3607e-12	acyl-CoA thioesterase	http://www.genome.jp/dbget-bin/www_bget?pfn:HZ99_27260
HZ99_RS26690	109.437	327.807	-1.5827	3.6345e-17	3.7254e-16	terminase	http://www.genome.jp/dbget-bin/www_bget?pfn:HZ99_27265
HZ99_RS26695	343.431	1495.45	-2.1225	1.6015e-46	5.8656e-45	chemotaxis protein	http://www.genome.jp/dbget-bin/www_bget?pfn:HZ99_27270
HZ99_RS26730	8.93188	22.7549	-1.3491	0.0055367	0.010301	ABC transporter ATP-binding protein	http://www.genome.jp/dbget-bin/www_bget?pfn:HZ99_27305
HZ99_RS26885	806.828	1710.41	-1.084	7.3014e-08	2.9153e-07	RNA helicase	http://www.genome.jp/dbget-bin/www_bget?pfn:HZ99_27460
HZ99_RS26960	49.5288	116.259	-1.231	2.9382e-07	1.062e-06	diguanylate phosphodiesterase	http://www.genome.jp/dbget-bin/www_bget?pfn:HZ99_27535
HZ99_RS26980	48.9623	106.888	-1.1264	4.5848e-06	1.3848e-05	ammonium transporter	http://www.genome.jp/dbget-bin/www_bget?pfn:HZ99_27555
HZ99_RS27025	178.128	424.464	-1.2527	5.8399e-14	4.5835e-13	lipid kinase	http://www.genome.jp/dbget-bin/www_bget?pfn:HZ99_27600
HZ99_RS27045	205.393	1675.81	-3.0284	5.3256e-85	5.3198e-83	chemotaxis protein CheW	http://www.genome.jp/dbget-bin/www_bget?pfn:HZ99_27620
HZ99_RS27060	78.3418	952.668	-3.6041	1.6315e-95	1.9919e-93	exonuclease	http://www.genome.jp/dbget-bin/www_bget?pfn:HZ99_27635
HZ99_RS27105	137.501	1098.45	-2.998	4.138e-07	1.4536e-06	acetyltransferase	http://www.genome.jp/dbget-bin/www_bget?pfn:HZ99_27680
HZ99_RS27115	1.95929	34.0863	-4.1208	8.5818e-09	3.8678e-08	hypothetical protein	http://www.genome.jp/dbget-bin/www_bget?pfn:HZ99_27695
HZ99_RS27120	69.4918	619.518	-3.1562	0.00011432	0.00027989	thioesterase	http://www.genome.jp/dbget-bin/www_bget?pfn:HZ99_27700
HZ99_RS27125	657.2	20739.8	-4.9799	2.8133e-70	2.1467e-68	Non-ribosomal peptide synthetase PvdL	http://www.genome.jp/dbget-bin/www_bget?pfn:HZ99_27705
HZ99_RS27170	387.283	5338.6	-3.785	6.0887e-07	2.0894e-06	2,4-diaminobutyrate 4-aminotransferase	http://www.genome.jp/dbget-bin/www_bget?pfn:HZ99_27755
HZ99_RS27175	442.586	3531.29	-2.9962	7.6923e-11	4.3794e-10	antibiotic synthesis protein MbtH	http://www.genome.jp/dbget-bin/www_bget?pfn:HZ99_27760
HZ99_RS27180	31.8926	551.82	-4.1129	1.203e-31	2.72e-30	FpvG	http://www.genome.jp/dbget-bin/www_bget?pfn:HZ99_27765
HZ99_RS27185	11.9392	150.624	-3.6572	3.4215e-17	3.5136e-16	FpvH	http://www.genome.jp/dbget-bin/www_bget?pfn:HZ99_27770
HZ99_RS27190	13.4917	299.06	-4.4703	8.81e-54	4.1726e-52	FpvJ	http://www.genome.jp/dbget-bin/www_bget?pfn:HZ99_27775
HZ99_RS27195	12.5112	276.383	-4.4654	8.7702e-39	2.5629e-37	FpvK	http://www.genome.jp/dbget-bin/www_bget?pfn:HZ99_27780
HZ99_RS27200	12.9456	155.018	-3.5819	3.5866e-34	8.876e-33	FpvC	http://www.genome.jp/dbget-bin/www_bget?pfn:HZ99_27785
HZ99_RS27205	1.98917	25.4794	-3.6791	4.5626e-09	2.1171e-08	FpvD	http://www.genome.jp/dbget-bin/www_bget?pfn:HZ99_27790
HZ99_RS27210	14.4017	170.97	-3.5694	2.3726e-11	1.4371e-10	FpvE	http://www.genome.jp/dbget-bin/www_bget?pfn:HZ99_27795
HZ99_RS27215	65.6952	382.111	-2.5401	2.5566e-10	1.3624e-09	FpvF	http://www.genome.jp/dbget-bin/www_bget?pfn:HZ99_27800
HZ99_RS27220	548.083	1417.74	-1.3711	4.585e-12	3.0265e-11	glyoxalase	http://www.genome.jp/dbget-bin/www_bget?pfn:HZ99_27805
HZ99_RS27230	13.7296	42.7646	-1.6391	1.1926e-05	3.3984e-05	Fis family transcriptional regulator	http://www.genome.jp/dbget-bin/www_bget?pfn:HZ99_27815
HZ99_RS27235	7.43813	74.0601	-3.3157	1.1549e-19	1.3854e-18	acyl-CoA dehydrogenase	http://www.genome.jp/dbget-bin/www_bget?pfn:HZ99_19010
HZ99_RS27240	20.5694	221.038	-3.4257	0.00073495	0.0015779	alkanesulfonate monooxygenase	http://www.genome.jp/dbget-bin/www_bget?pfn:HZ99_27825
HZ99_RS27325	15.3183	33.1373	-1.1132	0.0073388	0.013333	--	--
HZ99_RS27335	5.47756	17.5672	-1.6813	0.0046258	0.0087364	--	--
HZ99_RS27340	6.76346	42.0675	-2.6369	1.35e-08	5.9384e-08	--	--
HZ99_RS27350	16.4286	52.922	-1.6877	5.1179e-07	1.7819e-06	hypothetical protein	http://www.genome.jp/dbget-bin/www_bget?pfn:HZ99_03170
HZ99_RS27360	169.144	412.967	-1.2878	2.7394e-14	2.2231e-13	hypothetical protein	http://www.genome.jp/dbget-bin/www_bget?pfn:HZ99_11550
HZ99_RS27365	10.9044	42.1811	-1.9517	8.8278e-07	2.9755e-06	hypothetical protein	http://www.genome.jp/dbget-bin/www_bget?pfn:HZ99_05050
HZ99_RS27455	296.103	740.9	-1.3232	4.2003e-18	4.5426e-17	hypothetical protein	http://www.genome.jp/dbget-bin/www_bget?pfn:HZ99_27720
HZ99_RS27485	15.7695	37.9327	-1.2663	0.00098431	0.0020775	hypothetical protein	http://www.genome.jp/dbget-bin/www_bget?pfn:HZ99_01220
HZ99_RS27525	12.8416	55.2894	-2.1062	3.1401e-09	1.4872e-08	hypothetical protein	http://www.genome.jp/dbget-bin/www_bget?pfn:HZ99_01965
HZ99_RS27540	53.5746	214.985	-2.0046	7.5553e-22	1.0535e-20	transposase	http://www.genome.jp/dbget-bin/www_bget?pfn:HZ99_21685
HZ99_RS27560	11.8951	25.7278	-1.113	0.010782	0.018877	hypothetical protein	http://www.genome.jp/dbget-bin/www_bget?pfn:HZ99_03240
HZ99_RS27575	7.51097	20.91	-1.4771	0.0031257	0.0060788	--	--
HZ99_RS27645	34.1382	124.751	-1.8696	2.1652e-08	9.2071e-08	hypothetical protein	http://www.genome.jp/dbget-bin/www_bget?pfn:HZ99_06195
HZ99_RS27670	3.63001	31.9607	-3.1383	4.3943e-09	2.046e-08	integrase	http://www.genome.jp/dbget-bin/www_bget?pfn:HZ99_19615
HZ99_RS27740	113.757	318.433	-1.485	6.3623e-12	4.1415e-11	hypothetical protein	http://www.genome.jp/dbget-bin/www_bget?pfn:HZ99_10770
HZ99_RS27745	95.7753	267.179	-1.4801	6.6071e-14	5.1561e-13	hypothetical protein	http://www.genome.jp/dbget-bin/www_bget?pfn:HZ99_11190
HZ99_RS27860	62.8826	805.478	-3.6791	2.0618e-60	1.205e-58	--	--
HZ99_RS27900	2.30648	18.8299	-3.0293	7.5777e-06	2.2204e-05	LysR family transcriptional regulator	http://www.genome.jp/dbget-bin/www_bget?pfn:HZ99_17265
HZ99_RS27955	0.635767	11.081	-4.1234	0.017768	0.029698	membrane protein	http://www.genome.jp/dbget-bin/www_bget?pfn:HZ99_18275
HZ99_RS27990	40.9882	85.3703	-1.0585	4.8794e-05	0.00012544	--	--
HZ99_RS28000	0	18.1204	#NAME?	0.00044012	0.00098055	--	--
HZ99_RS28035	5.21886	32.7577	-2.65	1.818e-05	5.014e-05	--	--
HZ99_RS28115	11.7779	45.1733	-1.9394	3.8311e-07	1.3518e-06	--	--
HZ99_RS28120	82.4996	182.455	-1.1451	1.7492e-08	7.573e-08	--	--
HZ99_RS28165	85.7887	3312.7	-5.2711	1.2686e-209	1.1616e-206	hypothetical protein	http://www.genome.jp/dbget-bin/www_bget?pfn:HZ99_24905
HZ99_RS28190	3.23083	15.4613	-2.2587	0.0010299	0.0021628	hypothetical protein	http://www.genome.jp/dbget-bin/www_bget?pfn:HZ99_26815
HZ99_RS28205	264.853	738.522	-1.4794	4.7784e-07	1.6668e-06	--	--
